# Supplementary material for: An Assessment of Quaternary Structure Functionality in Homomer Protein Complexes
Source: Mol Biol Evol. 2023 Mar 22;40(4):msad070. doi: 10.1093/molbev/msad070 (PMC10118308; doi:10.1093/molbev/msad070)
Supplement: msad070_Supplementary_Data [file msad070_supplementary_data.zip]

Archive with 2 entries (2 files):
- STables.xlsx
- SFigures.pdf
