# Supplementary material for: An Assessment of Quaternary Structure Functionality in Homomer Protein Complexes
Source: Mol Biol Evol. 2023 Mar 22;40(4):msad070. doi: 10.1093/molbev/msad070 (PMC10118308; doi:10.1093/molbev/msad070)
Supplement: msad070_Supplementary_Data [file msad070_supplementary_data.zip › STables.xlsx]

## Sheet: Table S1.
Table S1. The nonredundant list of All homodimers.
UniProt ID	UP accession	PDB	Binding site	Interface	Figures
36DKM_PSEPU	D7UER1	4uwm	SBS	120	2,3,4,6,S3,S5
4HYPE_XANCP	Q8P833	4juu	SBS	63	2,3
5NTD_HAEIN	P44569	3zu0	SBS	42	2,3,4,6,S3,S5
A0A022MRT4_9ACTN	A0A022MRT4	6siw	MBS	173	2,3,4,6
A0A023GUL3_9ACTN	A0A023GUL3	5f5n	SBS	42	2,3,4,6,S3,S5
A0A059X981_9BACT	A0A059X981	6mn0	MBS	36	2,3
A0A060GYS1_BREDI	A0A060GYS1	6b2f	SBS	59	2,3,4,6,S3,S5
A0A062UZ78_9EURY	A0A062UZ78	6bxm	SBS	58	2,3,4,6,S3,S5
A0A077EFA5_9FLAO	A0A077EFA5	6cy5	SBS	18	2,3
A0A090SK43_9VIBR	A0A090SK43	6j76	SBS	106	2,3,4,6,S3,S5
A0A0A0BZU2_9CELL	A0A0A0BZU2	6qzo	SBS	94	2,3,4,6,S3,S5
A0A0A0UVH9_STRPT	A0A0A0UVH9	6omq	SBS	107	2,3
A0A0A7I435_9BIFI	A0A0A7I435	6jix	MBS	210	2,4,6
A0A0B0SD75_9DEIN	A0A0B0SD75	6znx	SBS	45	2,3,4,6,S3,S5
A0A0D5YC82_ACIBA	A0A0D5YC82	5dd7	MBS	115	2,3,4,6
A0A0D5YHU7_ACIBA	A0A0D5YHU7	6acs	SBS	74	2,3
A0A0E3URV8_STRM4	A0A0E3URV8	5nci	SBS	41	2,3,4,6,S3,S5
A0A0F6AK91_THESQ	A0A0F6AK91	1z82	SBS	63	2,3,4,6,S3,S5
A0A0H2UL03_ECOBD	A0A0H2UL03	4wet	MBS	32	2,3
A0A0H2UN19_STRPN	A0A0H2UN19	4e8c	SBS	60	2,3,4,6,S3,S5
A0A0H2UN25_STRPN	A0A0H2UN25	3i0z	SBS	116	2,3,4,6,S3,S5
A0A0H2UN95_STRPN	A0A0H2UN95	4ics	SBS	55	2,3,4,6,S3,S5
A0A0H2UP38_STRPN	A0A0H2UP38	2b67	MBS	132	2,3,4,6
A0A0H2URR1_STRPN	A0A0H2URR1	2i79	SBS	61	2,3,4,6,S3,S5
A0A0H2VDX9_ECOL6	A0A0H2VDX9	3iq0	SBS	49	2,3,4,6,S3,S5
A0A0H2Z9F5_PSEAB	A0A0H2Z9F5	5u8v	MBS	145	2,3,4,6
A0A0H2ZP94_STRP2	A0A0H2ZP94	4rl6	SBS	26	2,3
A0A0H2ZU39_MYCA1	A0A0H2ZU39	4rgb	SBS	69	2,3,4,6,S3,S5
A0A0H3ALA8_VIBC3	A0A0H3ALA8	4lrq	SBS	14	2,3
A0A0H3GM04_KLEPH	A0A0H3GM04	6c3u	MBS	117	2,3,4,6
A0A0H3JP37_STAAM	A0A0H3JP37	4yrd	SBS	136	2,3,4,6,S3,S5
A0A0H3JPF2_STAAM	A0A0H3JPF2	6knk	MBS	128	2,3,S3,S5
A0A0H3JTP0_STAAM	A0A0H3JTP0	4c5m	SBS	82	2,3,4,6,S3,S5
A0A0H3K1U2_STAAW	A0A0H3K1U2	1xpk	SBS	104	2,3,4,6,S3,S5
A0A0H3KRF1_BURM1	A0A0H3KRF1	5thw	MBS	106	2,3,S3,S5
A0A0H3LWY9_BARHE	A0A0H3LWY9	3o0h	MBS	138	2,3,4,6
A0A0H3M323_BARHE	A0A0H3M323	3gr3	MBS	166	2,3,4,6
A0A0H3M325_BARHE	A0A0H3M325	3lb5	SBS	60	2,3,4,6,S3,S5
A0A0J7JFD7_9ALTE	A0A0J7JFD7	6phz	MBS	94	2,3
A0A0J9X1X5_STAAM	A0A0J9X1X5	4cjn	SBS	52	2,3,4,6,S3,S5
A0A0K0VJM8_BACME	A0A0K0VJM8	5hei	MBS	213	2,3,4,6
A0A0K0VJM9_BACME	A0A0K0VJM9	5hdj	MBS	220	2,3,4,6
A0A0M3KKW0_PSEAI	A0A0M3KKW0	4qis	SBS	61	2,3,4,6,S3,S5
A0A0Q2QQL1_9EURY	A0A0Q2QQL1	6c75	SBS	41	2,3
A0A0R4I980_PHACH	A0A0R4I980	4zb6	MBS	78	2,3,4,6
A0A0S2FD35_9GAMM	A0A0S2FD35	6c5b	SBS	140	2,3,4,6,S3,S5
A0A0U0ARX4_STREE	A0A0U0ARX4	6du7	MBS	145	2,3,4,6
A0A0V8SMU2_PSESD	A0A0V8SMU2	6d63	SBS	62	2,3,4,6,S3,S5
A0A0W8ATM9_KLEPN	A0A0W8ATM9	6fiy	SBS	43	2,3,4,6,S3,S5
A0A125SA05_9ACTN	A0A125SA05	6clx	SBS	127	2,3,4,6,S3,S5
A0A125SA26_9ACTN	A0A125SA26	5umw	MBS	57	2,3
A0A125SA29_9ACTN	A0A125SA29	6bbx	MBS	73	2,3,4,6
A0A140NEG9_ECOBD	A0A140NEG9	2x2w	SBS	61	2,3,4,6,S3,S5
A0A167HII1_9GAMM	A0A167HII1	6p29	MBS	90	2,3,4,6
A0A1J9VPY4_BACAN	A0A1J9VPY4	3kzl	SBS	59	2,3,4,6,S3,S5
A0A1L1QK38_ASPJA	A0A1L1QK38	5m0t	SBS	94	2,3
A0A1Y0PY16_KLEPN	A0A1Y0PY16	6e85	SBS	57	2,3
A0A247D6V8_LACPA	A0A247D6V8	5lwk	SBS	94	2,3
A0A2D8IND4_PSESP	A0A2D8IND4	6g4f	MBS	219	2,S3,S5
A0A2R4S913_9ACTN	A0A2R4S913	6su3	SBS	105	2,3,4,6,S3,S5
A0A2U2H1J1_YERPE	A0A2U2H1J1	3rpe	MBS	83	2,3,4,6
A0A384E145_TRAVE	A0A384E145	6f51	MBS	43	2,3,4,6
A0A3B6UEK8_9MICO	A0A3B6UEK8	5w4y	SBS	137	2,3,4,6,S3,S5
A0A3Q0KZG4_VIBVU	A0A3Q0KZG4	2plk	MBS	99	2,3,4,6
A0A452CSY5_TRAVE	A0A452CSY5	6gic	MBS	40	2,3,S3,S5
A0A4V8H042_9RHOB	A0A4V8H042	6npd	SBS	153	2,3
A0A4Y1WAP5_BACAN	A0A4Y1WAP5	5hv0	SBS	46	2,3,4,6,S3,S5
A0A5P8YCA3_YERPE	A0A5P8YCA3	2qx0	MBS	43	2,3,4,6
A0A6H3ADM7_BACAN	A0A6H3ADM7	3owa	MBS	112	2,3,4,6
A0A6L7H6N0_BACAN	A0A6L7H6N0	3ryk	MBS	59	2,3
A0A6L7H7X4_BACAN	A0A6L7H7X4	3icr	MBS	144	2,3,4,6
A0A6L7H965_BACAN	A0A6L7H965	5v3u	MBS	33	2,3
A0A6L7HMK7_BACAN	A0A6L7HMK7	3cgb	MBS	98	2,3,4,6
A0A6L8PTV5_BACAN	A0A6L8PTV5	2c20	SBS	40	2,3,4,6,S3,S5
A0KMJ5_AERHH	A0KMJ5	6k2l	SBS	11	2,3
A0P0F0_LABAI	A0P0F0	5nna	MBS	133	2,3,4,6
A0QP85_MYCS2	A0QP85	2xw7	SBS	65	2,3,4,6,S3,S5
A0R238_MYCS2	A0R238	4ybn	MBS	140	2,3,4,6
A0R5X0_MYCS2	A0R5X0	6smt	MBS	168	2,3,4,6
A0R6F1_MYCS2	A0R6F1	5jv4	MBS	60	2,3,4,6
A1B5Y0_PARDP	A1B5Y0	6es9	MBS	116	2,3,4,6
A1JNA0_YERE8	A1JNA0	5buv	MBS	71	2,3,S3,S5
A1RDF1_PAEAT	A1RDF1	5g4j	MBS	168	2,3,4,6
A1SR00_PSYIN	A1SR00	4xg1	MBS	147	2,4,6
A2RI36_LACLM	A2RI36	6do0	MBS	45	2,3,S3,S5
A3DDA2_HUNT2	A3DDA2	3eey	SBS	53	2,3,4,6,S3,S5
A3DHS7_HUNT2	A3DHS7	3ijd	SBS	9	2,3
A3EYF7_9RHIZ	A3EYF7	4ao4	MBS	181	2,3,4,6
A3MSH1_PYRCJ	A3MSH1	4gp2	SBS	79	2,3
A4D0H5_STRRG	A4D0H5	2wes	SBS	73	2,3,4,6,S3,S5
A4HRG8_LEIIN	A4HRG8	3r2j	SBS	40	2,3,4,6,S3,S5
A4JBA9_BURVG	A4JBA9	4i1v	SBS	24	2,3
A4JIB1_BURVG	A4JIB1	5idw	SBS	73	2,3,4,6,S3,S5
A4KUD2_STRHI	A4KUD2	5uid	MBS	97	2,3,S3,S5
A4YI54_METS5	A4YI54	3ve7	MBS	66	2,3,4,6
A5K4U6_PLAVS	A5K4U6	5hn7	MBS	117	2,4,6
A5K8L9_PLAVS	A5K8L9	5xmq	MBS	176	2,3,4,6
A6BMJ3_STRAP	A6BMJ3	3b1d	SBS	112	2,3
A6LMQ7_THEM4	A6LMQ7	5kh0	SBS	57	2,3,4,6,S3,S5
A6T8V7_KLEP7	A6T8V7	5v01	SBS	38	2,3
A6TCS9_KLEP7	A6TCS9	6dxp	MBS	71	2,3,4,6
A6THQ8_KLEP7	A6THQ8	5xun	SBS	58	2,3,4,6,S3,S5
A6THR9_KLEP7	A6THR9	4gi5	MBS	136	2,3,4,6
A6XNE6_9ROSI	A6XNE6	4evi	SBS	180	2,3
A7M022_BACO1	A7M022	4c91	SBS	157	2,3
A8BGX6_GIAIC	A8BGX6	3krb	SBS	29	2,3
A8BR89_GIAIC	A8BR89	3ial	SBS	100	2,3,4,6,S3,S5
A8IW39_CHLRE	A8IW39	3qgu	MBS	158	2,3
A8R0K5_9ACTN	A8R0K5	4zm4	MBS	196	2,3,S3,S5
A8YBS4_MICAE	A8YBS4	4lma	SBS	102	2,3,4,6,S3,S5
A9CHP3_AGRFC	A9CHP3	3hl0	SBS	34	2,3
A9CI25_AGRFC	A9CI25	2ge3	SBS	44	2,3,4,6,S3,S5
A9CIP4_AGRFC	A9CIP4	3fhm	MBS	45	2,3,4,6
A9CKT4_AGRFC	A9CKT4	2fre	MBS	130	2,3,4,6
A9PHH6_POPTR	A9PHH6	4ri6	SBS	56	2,3
A9UJZ9_SALSA	A9UJZ9	3oht	MBS	106	2,3
AAC6_ACIHA	Q44057	4evy	MBS	74	2,3,4,6
AAC6_SALEN	Q9R381	1s3z	MBS	76	2,3,4,6
AAPAT_RHIME	Q02635	6f77	SBS	110	2,3
AAPAT_THET8	Q56232	1gck	MBS	127	2,3,4,6
AATC_PIG	P00503	1ajs	MBS	142	2,3,S3,S5
AATC_YEAST	P23542	1yaa	MBS	149	2,3,4,6
AAT_THEMA	Q9X0Y2	1o4s	SBS	118	2,3
ACKA_SALTY	P63411	3sk3	MBS	81	2,3,S3,S5
ACOX1_ARATH	O65202	1w07	MBS	226	2,3,4,6
ACOX1_YARLI	O74934	5y9d	MBS	222	2,3,4,6
ACUI_RUEPO	Q5LS56	5gxe	SBS	50	2,3,4,6,S3,S5
ACY2_HUMAN	P45381	2o4h	SBS	45	2,3,4,6,S3,S5
ADD_VIBCH	Q9KNI7	6n91	SBS	40	2,3,4,6,S3,S5
ADH6_YEAST	Q04894	1piw	SBS	57	2,3,4,6,S3,S5
ADHX_HUMAN	P11766	3qj5	MBS	74	2,3,4,6
ADIC_ECOLI	P60061	3ob6	SBS	100	2,3,4,6,S3,S5
ADOK_MYCTU	P9WID5	6c9s	MBS	49	2,3,4,6
ADPP_ECOLI	Q93K97	1g9q	MBS	158	2,3,4,6
AGLB_KLEPN	Q9AGA6	6dux	SBS	44	2,3,4,6,S3,S5
AGUA_CELJU	B3PC73	1h41	SBS	80	2,3,4,6,S3,S5
AK3_ECOLI	P08660	2j0x	MBS	121	2,3,4,6
AL3A1_RAT	P11883	1ad3	SBS	170	2,3,4,6,S3,S5
AL4A1_MOUSE	Q8CHT0	4e3x	MBS	187	2,3
ALA2_HORVU	P52894	3tcm	MBS	140	2,3,4,6
ALAA_ECOLI	P0A959	4cvq	SBS	138	2,3
ALF_ECOLI	P0AB71	5vje	SBS	101	2,3
ALGD_PSEAE	P11759	1mfz	MBS	234	2,3,4,6
ALLC_ECOLI	P77425	1z2l	MBS	89	2,3,S3,S5
ALLD_ECOLI	P77555	4h8a	MBS	134	2,3,4,6
ALR1_CALS4	Q8RAK6	4y2w	MBS	130	2,3,4,6
ALR1_ECOLI	P0A6B4	2rjh	MBS	120	2,3,4,6
ALR1_PSEAE	Q9HUN4	6a2f	MBS	121	2,3,4,6
ALR1_STAAM	P63479	6g58	SBS	128	2,3,4,6,S3,S5
ALR2_BACSU	P94494	6q71	MBS	133	2,3
ALR_CORGL	Q8RSU9	2dy3	SBS	93	2,3,4,6,S3,S5
ALR_STRCO	O86786	5faj	MBS	143	2,3,4,6
AMACR_MYCTU	O06543	2gci	MBS	264	2,3,4,6
AMPC_ECOLI	P00811	3bm6	SBS	28	2,3
ANDA_EMEVA	A0A097ZPD5	5zm3	SBS	84	2,3
ANM10_ARATH	Q9MAT5	3r0q	SBS	63	2,3,4,6,S3,S5
AOR_PYRFU	Q51739	1aor	MBS	55	2,3
APAHL_BURP1	Q3JUN4	3men	SBS	71	2,3
APSD_AGRRK	B9JK80	5uhw	SBS	56	2,3,4,6,S3,S5
APT_HUMAN	P07741	1zn7	MBS	65	2,3,4,6
APT_YERPS	Q66DQ2	5y07	MBS	62	2,3,4,6
ARA1_YEAST	P38115	4ijr	SBS	32	2,3
ARCA_MYCAR	P23793	1lxy	SBS	52	2,3,4,6,S3,S5
ARF1_RAT	P84079	1rrg	MBS	22	2,3
ARGA_MYCTU	O33289	5yge	SBS	43	2,3,4,6,S3,S5
ARGD_SALTY	P40732	4jew	MBS	163	2,3
ARK73_RAT	P38918	1gve	SBS	43	2,3
ARO8_YEAST	P53090	4je5	MBS	189	2,3,S3,S5
AROD_SALTI	P24670	4cno	SBS	41	2,3,4,6,S3,S5
AROD_STAAR	Q6GII7	1sfj	SBS	38	2,3
AROE_LISMO	Q8Y9N5	3tnl	SBS	69	2,3,4,6,S3,S5
AROE_THET8	Q5SJF8	2cy0	SBS	38	2,3
ARSA_METTH	O27555	3zq6	MBS	100	2,3,4,6
ASGL1_HUMAN	Q7L266	4pvr	SBS	80	2,3,4,6,S3,S5
ASNA_ECOLI	P00963	12as	SBS	83	2,3,4,6,S3,S5
ASPAT_MYCTU	O69689	6u78	MBS	93	2,3,4,6
ASTB_ECOLI	P76216	1yni	SBS	36	2,3
ATPE_BACP3	P07678	2e5y	MBS	37	2,3
AVRB_STRVR	Q9F5K6	1x7p	SBS	49	2,3
AZOR1_BACAN	Q81UB2	4m0c	MBS	57	2,3,4,6
AZOR_ENTFA	Q831B2	2hpv	SBS	45	2,3
B0F9F6_RHOER	B0F9F6	2yg3	SBS	77	2,3,4,6,S3,S5
B0RXY9_XANCB	B0RXY9	6y1w	SBS	74	2,3
B1MDI3_MYCA9	B1MDI3	6qrb	MBS	134	2,3,4,6
B1XLD2_SYNP2	B1XLD2	3sqm	SBS	109	2,3
B1XMM6_SYNP2	B1XMM6	3vz3	SBS	93	2,3,4,6,S3,S5
B1Y9Q9_PYRNV	B1Y9Q9	4df1	MBS	71	2,3,4,6
B1YG32_EXIS2	B1YG32	3ge6	MBS	124	2,3,4,6
B1YXI0_BURA4	B1YXI0	4fry	MBS	60	2,3,4,6
B2FT06_STRMK	B2FT06	6wct	SBS	68	2,3,4,6,S3,S5
B2J0D8_NOSP7	B2J0D8	2i02	MBS	47	2,3,S3,S5
B2J933_NOSP7	B2J933	2i51	MBS	79	2,3,4,6
B2RH75_PORG3	B2RH75	3kw2	SBS	57	2,3,4,6,S3,S5
B2RK03_PORG3	B2RK03	6iox	MBS	68	2,3
B2ZRE3_9DEIN	B2ZRE3	4cpd	SBS	70	2,3,4,6,S3,S5
B3E641_GEOLS	B3E641	6v0a	MBS	65	2,3
B3G2E1_PSEAI	B3G2E1	6cj0	SBS	56	2,3,4,6,S3,S5
B3TMQ9_ACTKI	B3TMQ9	5t67	SBS	34	2,3
B3VI55_LIPST	B3VI55	4yh5	SBS	105	2,3,4,6,S3,S5
B4EEF2_BURCJ	B4EEF2	6cmz	MBS	134	2,3
B4FZ94_MAIZE	B4FZ94	6i1r	SBS	36	2,3
B4Y380_9ACTN	B4Y380	5b6e	MBS	93	2,3,4,6
B5MGN9_PHYAM	B5MGN9	6lzy	MBS	14	2,3
B5THG7_SCHJA	B5THG7	4la1	MBS	133	2,3,4,6
B5ZA44_HELPG	B5ZA44	6pc1	MBS	78	2,3,4,6
B6YT87_THEON	B6YT87	5b87	MBS	161	2,3,4,6
B7JX99_RIPO1	B7JX99	5med	MBS	57	2,3
B7SY86_9ACTN	B7SY86	3o3p	SBS	135	2,3
B8FRE0_DESHD	B8FRE0	3pxv	MBS	106	2,3,4,6
B8HNS6_CYAP4	B8HNS6	5k8z	SBS	40	2,3,4,6,S3,S5
B8HTZ1_CYAP4	B8HTZ1	5lq4	MBS	168	2,3,4,6
B8J605_ANAD2	B8J605	4kae	MBS	74	2,3,4,6
B9DUT7_STRU0	B9DUT7	4lfe	SBS	91	2,3
B9L0K9_THERP	B9L0K9	6io1	MBS	219	2,3,S3,S5
BACF_BACSU	P39643	6l1o	MBS	123	2,3,S3,S5
BADH_SPIOL	P17202	4a0m	MBS	149	2,3
BAHG_VITST	P04252	1vhb	SBS	12	2,3
BCAT2_HUMAN	O15382	5hne	MBS	103	2,3,4,6
BCHL_RHOS4	Q9RFD6	3fwy	MBS	70	2,3,S3,S5
BGLA_THEMA	Q08638	5oss	SBS	46	2,3
BHCC_PARDP	A1B8Z1	6qkb	SBS	117	2,3,4,6,S3,S5
BHCD_PARDP	A1B8Z0	6rqa	SBS	79	2,3,4,6,S3,S5
BIOA_ECOLI	P12995	1s07	MBS	205	2,3,4,6
BIOA_MYCTU	P9WQ81	4xjm	MBS	203	2,3,4,6
BIOK_BACSU	P53555	3dod	MBS	185	2,3,4,6
BIOW_BACSU	P53559	5fll	SBS	37	2,3
BLAB_SERMA	P52699	6jka	MBS	25	2,3
BLC_ECOLI	P0A901	2aco	MBS	31	2,3
BLE_KLEPN	P13081	1ewj	MBS	50	2,3,4,6
BLUB_RHIME	Q92PC8	2isj	MBS	203	2,3,4,6
BSR_AERHH	A0KLG5	4bf5	SBS	162	2,3,4,6,S3,S5
BSUHB_ARCFU	O30298	1lbz	MBS	40	2,3
BSUHB_METJA	Q57573	1g0h	SBS	51	2,3,4,6,S3,S5
BTUR_SALTY	P31570	4hut	MBS	117	2,3,4,6
C0LTM6_9ACTN	C0LTM6	4u1q	SBS	136	2,3,4,6,S3,S5
C0QQ26_PERMH	C0QQ26	4mdz	SBS	113	2,3
C0QRB5_PERMH	C0QRB5	6im0	MBS	16	2,3
C0STY1_9BACI	C0STY1	3w78	MBS	50	2,3,4,6
C1581_STRCO	Q9KZF5	2nz5	SBS	25	2,3
C1DK98_AZOVD	C1DK98	6rk0	MBS	162	2,3,4,6
C3SQJ7_ECOLX	C3SQJ7	4n9i	MBS	89	2,3
C3T5M2_ECOLX	C3T5M2	4gek	SBS	54	2,3,4,6,S3,S5
C3TQA2_ECOLX	C3TQA2	4jq9	MBS	165	2,3,4,6
C4IEM5_CLOBU	C4IEM5	4kuh	MBS	73	2,3,S3,S5
C4IRH0_BRUAO	C4IRH0	5m7n	MBS	170	2,3,4,6
C4LSS0_ENTHI	C4LSS0	5zee	SBS	30	2,3
C4LWW8_ENTHI	C4LWW8	3m4p	SBS	170	2,3,4,6,S3,S5
C4LXL1_ENTHI	C4LXL1	4y0v	MBS	23	2,3
C5AP93_METEA	C5AP93	4jyb	SBS	96	2,3,4,6,S3,S5
C5ATQ9_METEA	C5ATQ9	4pxo	MBS	84	2,3,4,6
C5YH12_SORBI	C5YH12	4pgh	SBS	165	2,3,4,6,S3,S5
C7E5X4_9GAMM	C7E5X4	4rkd	MBS	126	2,3,4,6,S3,S5
C8CGT7_BLOTA	C8CGT7	4q5n	SBS	54	2,3
C9YJ22_CLODR	C9YJ22	4x2d	SBS	31	2,3
C9YJL7_CLODR	C9YJL7	5j6c	MBS	117	2,3,4,6
CAH2_HUMAN	P00918	5lvs	MBS	8	2,3
CAIB_ECOLI	P31572	1xa3	MBS	256	2,3,4,6
CAMT_MEDSA	Q40313	1sus	SBS	73	2,3,4,6,S3,S5
CAMT_MYCTU	O07431	6jcl	SBS	80	2,3
CARME_YEAST	P53934	5x62	SBS	118	2,3,4,6,S3,S5
CATA_ACIAD	P07773	1dmh	SBS	140	2,3,4,6,S3,S5
CBR1_HUMAN	P16152	4z3d	SBS	25	2,3
CCA_GEOSE	Q7SIB1	1miw	SBS	21	2,3
CCPR_PSEAE	P14532	2vhd	SBS	67	2,3
CDD_VIBCH	Q9KSM5	4eg2	MBS	86	2,3,4,6
CDR_STAA3	Q2FIA5	4em4	MBS	105	2,3,4,6
CHLM_SYNY3	Q55467	4qdk	SBS	18	2,3
CHMJ_STRBI	Q5SFD1	4hmz	MBS	65	2,3,4,6
CHMU_YEAST	P32178	1csm	MBS	75	2,3,4,6
CHQB_NOCSI	Q5PXQ6	1tmx	SBS	124	2,3,4,6,S3,S5
CISY_CHICK	P23007	6csc	MBS	179	2,3,4,6
CISY_THEAC	P21553	2r9e	MBS	196	2,3,4,6
CNDP2_HUMAN	Q96KP4	4ruh	MBS	151	2,3,4,6
CNSA_STRCL	B5GMG2	5nx7	MBS	42	2,3,4,6
COAA_MYCTU	P9WPA7	4bfw	SBS	87	2,3,4,6,S3,S5
COAW_STAAS	Q6G7I0	4nb4	MBS	93	2,3,4,6
COAX_BURCJ	B4E9P3	5b8h	MBS	97	2,3,4,6
COAX_PSEAE	Q9HWC1	2f9w	MBS	95	2,3,4,6
COAX_THEMA	Q9WZY5	3bf3	MBS	95	2,3,4,6
COBM_RHOCB	O68100	3ndc	SBS	118	2,3,4,6,S3,S5
COBT_SALTY	Q05603	4kqk	MBS	91	2,3,4,6
CODY_STAA8	Q2FZ27	5ey0	SBS	59	2,3,4,6,S3,S5
COFD_METMA	Q8PVT6	3c3e	SBS	41	2,3,4,6,S3,S5
COMC_METJA	Q58820	2x06	MBS	138	2,3,4,6
COOS_RHORU	P31896	1jqk	MBS	171	2,3
CPCT_NOSS1	Q8YLF9	4o4s	MBS	36	2,3
CPKA_PYRFU	P95474	1e19	SBS	99	2,3,4,6,S3,S5
CQSA_VIBCH	Q9KM65	2wka	MBS	162	2,3,4,6
CRPL_CORGL	Q79VI7	3r6s	MBS	60	2,3,4,6
CRY1_DROME	O77059	4jzy	SBS	67	2,3,4,6,S3,S5
CSD_SYNY3	Q55793	1t3i	MBS	153	2,3,4,6
CYSC_SYNY3	P72940	5cb6	SBS	22	2,3
CYSG_SALTY	P25924	6p5x	MBS	230	2,3,S3,S5
D0CFC3_ACIB2	D0CFC3	3tce	MBS	56	2,3,4,6
D0CY07_RUELI	D0CY07	4rzy	MBS	180	2,3,4,6
D0ITF8_HELP1	D0ITF8	3two	SBS	67	2,3,4,6,S3,S5
D0KT28_SACS9	D0KT28	4dbe	MBS	74	2,3,4,6
D1C218_SPHTD	D1C218	6k8h	MBS	198	2,3,4,6
D1C7D8_SPHTD	D1C7D8	4riz	SBS	275	2,3
D2B7Z8_STRRD	D2B7Z8	5ocm	MBS	175	2,3,4,6
D2WL63_POPTR	D2WL63	5f05	MBS	54	2,3,4,6
D2Y3F4_SOLLC	D2Y3F4	4dl9	SBS	68	2,3,4,6,S3,S5
D3U1A5_NECAM	D3U1A5	4ofm	SBS	49	2,3
D3Y1I2_9ACTN	D3Y1I2	2y08	SBS	69	2,3,4,6,S3,S5
D4I245_ERWAC	D4I245	5o5c	MBS	249	2,3,4,6
D7PC21_9ACTN	D7PC21	3ou6	SBS	48	2,3,4,6,S3,S5
D7RFJ3_AMYOR	D7RFJ3	4x4j	SBS	37	2,3
DAAA_BACYM	P19938	2daa	MBS	83	2,3,4,6
DAPA_STAAC	Q5HG25	3di1	SBS	59	2,3,4,6,S3,S5
DAPDH_CORGL	P04964	1dap	SBS	108	2,3,4,6,S3,S5
DCDA_CORGL	P09890	5x7n	MBS	142	2,3,4,6
DCOR_TRYBB	P07805	1f3t	MBS	93	2,3,4,6
DCPS_YEAST	Q06151	5bv3	MBS	221	2,3,S3,S5
DCYD_SALTY	Q8ZNT7	4d96	SBS	63	2,3,4,6,S3,S5
DDC_PIG	P80041	1js3	MBS	232	2,3,4,6
DDGS_TRIV2	Q3M6C3	5tpr	SBS	128	2,3,4,6,S3,S5
DDH_HALMT	Q2VEQ7	5mh5	SBS	109	2,3,4,6,S3,S5
DDL_LEUMM	Q03ZI1	1ehi	SBS	105	2,3
DDL_STAAC	Q5HEB7	3n8d	SBS	73	2,3,4,6,S3,S5
DDL_YERPE	Q8ZIE7	5c1o	SBS	41	2,3,4,6,S3,S5
DEHA_RHOPA	Q6NAM1	6qhw	SBS	48	2,3
DFX_DESB2	Q46495	1vzg	MBS	65	2,3
DHOM_YEAST	P31116	1q7g	SBS	65	2,3
DHPH_RHOSO	Q59771	1bw9	SBS	44	2,3,4,6,S3,S5
DHPR_DICDI	Q86A17	3orf	SBS	76	2,3,4,6,S3,S5
DHTK1_HUMAN	Q96HY7	6sy1	MBS	218	2,3,4,6
DIDH_RAT	P23457	1lwi	SBS	50	3,4,6,S3,S5
DLDH_MYCTU	P9WHH9	2a8x	MBS	154	2,3,4,6
DLGD_ECOLI	P37672	1s20	MBS	153	2,3,4,6
DMDA_PELUB	Q4FP21	3tfj	SBS	89	2,3,4,6,S3,S5
DOEA_HALED	E1V7W1	6twk	MBS	115	2,3,S3,S5
DOIS_BACCI	Q9S5E2	2gru	SBS	52	2,3
DPDS_MYCTU	P9WFF7	4onc	MBS	70	2,3
DPHB_PYRHO	O58456	1vce	SBS	97	2,3
DPP2_HUMAN	Q9UHL4	3n0t	SBS	76	2,3,4,6,S3,S5
DT3E_PSECI	O50580	4pgl	MBS	61	2,3
DTD_PLAF7	Q8IIS0	4nbi	MBS	79	2,3,4,6
DTHAD_DELSH	B2DFG5	3wqd	MBS	96	2,3,4,6
DXR_THEMA	Q9WZZ1	3a06	SBS	75	2,3,4,6,S3,S5
DXR_YERPE	Q8ZH62	5dul	SBS	67	2,4,6,S3,S5
DXS_DEIRA	Q9RUB5	2o1x	SBS	169	2,3,4,6,S3,S5
E3USM3_ENTFC	E3USM3	3wfj	SBS	41	2,3,4,6,S3,S5
E8N6F3_ANATU	E8N6F3	6n0y	SBS	44	2,3,4,6,S3,S5
E9AW84_LEIMU	E9AW84	5lnq	SBS	109	2,3,4,6,S3,S5
EGS1_OCIBA	Q15GI4	2qzz	SBS	25	2,3
EHPR_ENTAG	Q8GPH6	3sk2	MBS	91	2,3,S3,S5
ENTH_ECOLI	P0A8Y8	4k4d	MBS	60	2,3,4,6
EST2_PSEFL	Q53547	1aur	SBS	33	2,3
ETHR_MYCTU	P9WMC1	5mym	SBS	59	2,3
EXRBN_MYCTU	P9WJ73	4hvj	MBS	47	2,3,S3,S5
F0Q4R9_ACIAP	F0Q4R9	7byw	SBS	69	2,3,4,6,S3,S5
F0QXN6_VULM7	F0QXN6	4rdy	SBS	68	2,3,4,6,S3,S5
F264_RAT	P25114	2bif	SBS	45	2,3
F2I8X9_AERUA	F2I8X9	6ebz	SBS	108	2,3
F2RGC9_STRVP	F2RGC9	6hsd	MBS	96	2,3,4,6
F420R_MYCTU	O06553	4qvb	MBS	48	2,3,4,6
F4KU78_HALH1	F4KU78	5ko7	MBS	183	2,3,4,6
F5CAQ9_MAIZE	F5CAQ9	5cvc	SBS	57	2,4,6,S3,S5
F5L3B8_CALTT	F5L3B8	4nwz	SBS	6	2,3
F8AEA4_PYRYC	F8AEA4	6bii	SBS	135	2,3
F8KAY7_9PSED	F8KAY7	2yhe	SBS	182	2,3,4,6,S3,S5
FAAA_MOUSE	P35505	2hzy	MBS	111	2,3,4,6
FABH1_VIBCH	Q9KQH5	4nhd	SBS	107	2,3,4,6,S3,S5
FABH_ENTFA	Q820T1	3il4	SBS	139	2,3,4,6,S3,S5
FABH_MYCTU	P9WNG3	1u6s	MBS	93	2,3,4,6
FABP5_HUMAN	Q01469	4azm	MBS	141	2,3,4,6
FABPL_HUMAN	P07148	6mp4	SBS	7	2,3
FADR_BACSU	P94548	3whc	MBS	71	2,3,4,6
FBPC_NEIG1	Q5FA19	3fvq	MBS	157	2,3,4,6
FBVR_MYCTU	P9WLL7	5jab	MBS	45	2,3,4,6
FCTA_ECOLI	P69902	1pt5	MBS	265	2,3,4,6
FENR2_BACSU	O05268	3lzx	MBS	86	2,3,4,6
FENR_CHLTE	Q8KCB2	3ab1	MBS	58	2,3
FENR_RHOPA	Q6N2U4	5ygq	MBS	78	2,3,4,6
FENR_THET8	Q5SL28	2zbw	MBS	82	2,3,4,6
FER2_AZOVD	P82802	5abr	SBS	22	2,3
FGD_MYCTU	P9WNE1	3b4y	SBS	90	2,3,4,6,S3,S5
FLAV_ECOLI	P61949	1ag9	SBS	22	2,3
FLEN_PSEAE	G3XD64	5j1j	MBS	66	2,3,4,6
FLK_STRCT	Q1EMV2	3kvu	MBS	96	2,3,4,6
FMNB_DESVM	Q46604	1flm	MBS	47	2,3,4,6
FMO1_SCHPO	Q9HFE4	1vqw	SBS	62	2,3,4,6,S3,S5
FNO_ARCFU	O29370	1jay	SBS	67	2,3,4,6,S3,S5
FOLD_CAMJE	Q0PA35	3p2o	SBS	68	2,3,4,6,S3,S5
FOLD_THEAC	Q05213	3ngl	SBS	63	2,3,4,6,S3,S5
FOSB_BACC1	Q739M9	4jh7	MBS	119	2,3,4,6
FRA1_ALIFS	P46072	1v5y	MBS	130	2,3,4,6
FUCO_ECOLI	P0A9S1	5br4	SBS	24	2,3
FUMI_SPHMC	D2D3B2	6hbv	MBS	184	2,3,4,6
G1092_AKKM8	B2UQL7	6t2b	SBS	83	2,3,4,6,S3,S5
G3CR02_9BACT	G3CR02	6iey	MBS	95	2,3,S3,S5
G3XCJ9_PSEAI	G3XCJ9	6bmc	SBS	35	2,3
G6PI_PYRFU	P83194	1qy4	SBS	80	2,3,4,6,S3,S5
G6PI_RABIT	Q9N1E2	1hox	MBS	254	2,3,4,6
GABT_PIG	P80147	4y0d	MBS	213	2,3,4,6,S3,S5
GAL7_ECOLI	P09148	1gup	MBS	159	2,3,4,6
GALE_ECOLI	P09147	2udp	SBS	43	2,3,4,6,S3,S5
GALNS_HUMAN	P34059	4fdj	SBS	63	2,3,4,6,S3,S5
GATD_ECOLI	P0A9S3	4uej	SBS	72	2,3,4,6,S3,S5
GDPPS_CAUVC	Q9A9H3	3dr4	MBS	99	2,3,4,6
GGGPS_ARCFU	O29844	2f6u	SBS	67	2,3,4,6,S3,S5
GGPPS_YEAST	Q12051	2e95	SBS	126	2,3,4,6,S3,S5
GGP_BACIE	D6XZ22	4ktr	MBS	70	2,3
GLDSA_BACCI	Q8G8Y2	5w71	MBS	133	2,3,S3,S5
GLDSA_STRRI	Q4R0W2	5w70	MBS	127	2,3,4,6
GLF_ECOLI	P37747	1i8t	SBS	50	2,3,4,6,S3,S5
GLIT_ASPFU	E9RAH5	4ntc	SBS	94	2,3,4,6,S3,S5
GLK_ECO57	P0A6V9	1sz2	SBS	70	2,3,4,6,S3,S5
GLTP_HUMAN	Q9NZD2	4gjq	MBS	24	2,3
GLYA_ECOLI	P0A825	1dfo	MBS	175	2,3,4,6
GLYA_METJA	Q58992	4uqv	MBS	163	2,3,4,6
GNA1_CAEEL	Q17427	4ag9	MBS	122	2,3,4,6
GNA1_YEAST	P43577	1i1d	MBS	120	2,3,4,6
GNE_PLESH	Q7BJX9	3lu1	SBS	51	2,3,4,6,S3,S5
GNTK_ECOLI	P46859	1ko5	SBS	31	2,3
GOX_PENAG	P81156	1gpe	SBS	56	2,3,4,6,S3,S5
GPN_PYRAB	Q9UYR9	1yra	SBS	79	2,3,4,6,S3,S5
GRHPR_HUMAN	Q9UBQ7	2gcg	SBS	126	2,3,4,6,S3,S5
GSA_SYNP6	P24630	3fq7	MBS	193	2,3,4,6
GST28_SCHBO	P30113	2c80	SBS	46	2,3
GSTA2_MOUSE	P10648	1ml6	MBS	57	2,3,4,6
GSTA_ECOLI	P0A9D2	1a0f	MBS	73	2,3,4,6
GSTK1_HUMAN	Q9Y2Q3	3rpn	MBS	54	2,3,4,6
GSTM2_CHICK	P20136	1c72	SBS	46	2,3
GSTP1_HUMAN	P09211	5ddl	MBS	54	2,3,4,6
GSTT2_HUMAN	P0CG30	4mpg	SBS	60	2,3
GUAD_BACSU	O34598	1wkq	MBS	163	2,3,4,6
H2L2M1_STRTE	H2L2M1	3t6s	SBS	138	2,3
HCDH_HUMAN	Q16836	1f0y	MBS	64	2,3,4,6
HCXB_ECOLI	P30178	2g8y	MBS	153	2,3,4,6
HDOX1_STAAN	Q7A649	2zdo	SBS	67	2,3,4,6,S3,S5
HEM1_RHOCB	P18079	2bwo	MBS	180	2,3,4,6,S3,S5
HGDC_ACIFV	P11568	1hux	MBS	21	2,3
HINT1_HUMAN	P49773	5kmb	MBS	75	2,3,S3,S5
HINT_ECOLI	P0ACE7	3n1s	SBS	83	2,3,4,6,S3,S5
HIS8_CORGL	Q9KJU4	3cq5	SBS	156	2,3
HIS8_THEMA	Q9X0D0	1uu1	MBS	126	2,3,4,6
HISJ_ECOLI	P0AEU0	1hsl	SBS	18	2,3
HISN_MYCTU	P95189	5yht	MBS	68	2,3,S3,S5
HISX_ECOLI	P06988	1kah	MBS	223	2,3,4,6
HMFO_METS6	E4QP00	6f97	SBS	34	2,3
HMGCL_HUMAN	P35914	3mp5	SBS	47	2,3
HPAC_THET8	Q5SJP7	2ed4	MBS	106	2,3,4,6
HPAHR_ACIBA	Q6Q271	5zc2	SBS	222	2,3,4,6,S3,S5
HPGDS_HUMAN	O60760	3vi7	SBS	54	2,3
HPPD_STRAW	Q53586	1t47	SBS	54	2,3,4,6,S3,S5
HSDHB_COLAA	A4ECA9	5gt9	MBS	64	2,3
HSS_BLAVI	O32323	4xqe	MBS	58	2,3
HUTI_AGRFC	Q8U8Z6	2puz	SBS	68	2,3
HUTU_PSEPU	P25080	1uwk	SBS	140	2,3,4,6,S3,S5
HXK_KLULA	P33284	3o5b	SBS	39	2,3
HXPB_ECOLI	P77247	1te2	SBS	28	2,3
HYPB_METJA	Q57884	2hf8	MBS	53	2,3,4,6
I0JWN7_METFB	I0JWN7	4mae	SBS	58	2,3,4,6,S3,S5
I1MJ34_SOYBN	I1MJ34	5agy	SBS	47	2,3,4,6,S3,S5
I23O1_HUMAN	P14902	4pk5	SBS	18	2,3
I3NI58_GEOSE	I3NI58	2w8z	MBS	211	2,3,4,6
I6ZUH3_PHACH	I6ZUH3	4g19	SBS	37	2,3
IDHC_MOUSE	O88844	5yzh	MBS	151	2,3,4,6
IDH_THET8	P33197	2d1c	MBS	240	2,3,4,6
ILVC_IGNAA	E0SRA9	4xdz	MBS	236	2,3,4,6
ILVC_SLAES	D0WGK0	4kqw	MBS	235	2,3,4,6
ILVE_MYCS2	A0R066	3dtg	MBS	98	2,3,S3,S5
IMPA1_HUMAN	P29218	6giu	SBS	70	2,3,4,6,S3,S5
IPK_METTH	O26153	3ll9	SBS	68	2,3,4,6,S3,S5
IPK_THEAC	Q9HLX1	3lkk	SBS	66	2,3,4,6,S3,S5
IRG1_HUMAN	A6NK06	6r6u	SBS	98	2,3
IRIS_CATRO	K7WDL7	5cob	SBS	42	2,3,4,6,S3,S5
ISAHY_LABAI	A0NLY7	4m8d	MBS	158	2,3,4,6
ISPD_ECOLI	Q46893	1h3m	MBS	76	2,3,S3,S5
ISPD_THEMA	Q9X1B3	1vpa	SBS	81	2,3,4,6,S3,S5
ISPE_ECOLI	P62615	2ww4	SBS	40	2,3
ISPG_AQUAE	O67496	3noy	MBS	73	2,3,4,6
ISPH_AQUAE	O67625	3dnf	SBS	33	2,3
ISPT_HELPY	P55984	2dtn	SBS	54	2,3
IXTPA_METJA	Q57679	2mjp	SBS	35	2,3
J7H3P9_9LACO	J7H3P9	5y7p	SBS	124	2,3
J9Q529_NILLU	J9Q529	5h5l	SBS	55	2,3
J9VI09_CRYNH	J9VI09	5i34	SBS	109	2,3
J9VQ84_CRYNH	J9VQ84	6mfu	SBS	32	2,3
J9VRX9_CRYNH	J9VRX9	5w4c	MBS	111	2,3,4,6
KAD2_YEAST	P07170	1dvr	MBS	39	2,3
KASA_MYCTU	P9WQD9	2wgf	MBS	132	2,3
KAT3_MOUSE	Q71RI9	3e2z	MBS	116	2,3,4,6,S3,S5
KATG2_MAGO7	A4QUT2	5cjh	SBS	197	2,3,4,6,S3,S5
KDNA_SHEON	Q8EEB1	5k8b	MBS	131	2,3,4,6
KHSE_METJA	Q58504	1h74	SBS	73	2,3,4,6,S3,S5
KKA2_KLEPN	P00552	1nd4	SBS	15	2,3
KPRS_SACS2	Q97Z86	4twb	MBS	71	2,3,4,6
KTHY2_SULTO	Q970Q8	4rzu	SBS	46	2,3,4,6,S3,S5
KTHY_AQUAE	O67099	4s35	SBS	48	2,3,4,6,S3,S5
KTHY_STAA1	A7WYM2	4xwa	SBS	5	2,3
KYNB_BACAN	Q81PP9	4cz1	MBS	102	2,3,S3,S5
L0N8S9_9ORTH	L0N8S9	5nmw	SBS	32	2,3
LACC_ENTFA	Q833W9	2f02	SBS	57	2,3,4,6,S3,S5
LACD2_STRP1	P63705	5f2l	SBS	42	2,3
LCFCS_THET8	Q5SKN9	1v25	SBS	127	2,3,4,6,S3,S5
LDHD_LACDA	P26297	1j49	SBS	110	2,3,4,6,S3,S5
LEU3_HAEIN	P43860	6xxy	MBS	115	2,3,4,6
LGUL_MOUSE	Q9CPU0	4pv5	MBS	140	2,3,S3,S5
LIGM_SPHSK	G2IQS7	5x1n	SBS	70	2,3,4,6,S3,S5
LIGU_NOVK1	Q0KJL4	6p3h	SBS	68	2,3,4,6,S3,S5
LINA_STAHA	P06107	4wh5	SBS	36	2,3
LIPB_PSEA2	P41365	6tp8	MBS	37	2,3
LOGH_MYCMM	B2HS63	3sbx	MBS	64	2,3,4,6
LSDX1_SPHPI	Q53353	6ojt	SBS	59	2,3,4,6,S3,S5
LUXS_HELPJ	Q9ZMW8	1j6x	MBS	91	2,4,6
LUXS_SALTI	Q8Z4D7	5e68	MBS	91	2,3,S3,S5
LYSC_LYSEN	Q7M135	4nsv	MBS	8	2,3
LYSN_THET2	Q72LL6	2zyj	MBS	172	2,3,4,6
LYS_RUDPH	Q8IU26	2dqa	SBS	32	2,3
M1CSC4_SOLTU	M1CSC4	5oes	SBS	46	2,3,4,6,S3,S5
M4VRJ6_CANPA	M4VRJ6	4oaq	SBS	66	2,3
M7XC02_ENTHI	M7XC02	5yd2	MBS	74	2,3,4,6
MALY_ECOLI	P23256	1d2f	SBS	78	2,3
MCSB_GEOSE	P0DMM5	6fh2	SBS	29	2,3
MDH_THETH	P10584	1y7t	SBS	69	2,3,4,6,S3,S5
METF_HAEIN	P45208	5ume	SBS	79	2,3,4,6,S3,S5
METK_PYRFU	Q8TZW1	6s83	MBS	112	2,3,S3,S5
MFNA_METJA	Q60358	3f9t	SBS	196	2,3
MHQN_BACSU	P96692	3bem	MBS	143	2,3,4,6
MHUD_MYCTU	P9WKH3	6ple	MBS	11	2,3
MNMG_AQUAE	O66962	2zxi	SBS	97	2,3,4,6,S3,S5
MODE_ECOLI	P0A9G8	1o7l	MBS	135	2,3,4,6
MPR1_YEASX	E9P8D2	3w6x	SBS	61	2,3,4,6,S3,S5
MQMTN_HELPJ	Q9ZMY2	6dyy	MBS	74	2,3,4,6
MTCA1_MYCTU	P9WPJ7	1ylk	MBS	166	2,3
MTK_ARATH	Q9C6D2	2pyw	SBS	75	2,3,4,6,S3,S5
MTM2_MORBO	P23192	1g60	SBS	82	2,3,4,6,S3,S5
MTNN_ECOLI	P0AF12	3o4v	MBS	67	2,3,4,6
MURI_HELPJ	Q9ZLT0	2w4i	MBS	47	2,3,S3,S5
MURI_MYCS2	A0R1X0	5ijw	SBS	93	2,3,4,6,S3,S5
MYCF_MICGR	Q49492	4x7x	SBS	45	3,4,6,S3,S5
MYCG_MICGR	Q59523	4aw3	SBS	30	2,3
MYG_HORSE	P68082	3vm9	MBS	113	2,3,4,6
NADC_MYCTU	P9WJJ7	1qpr	MBS	111	2,3,4,6
NADC_SALTY	P30012	1qap	SBS	98	2,3
NADD_MYCTU	P9WJJ5	4ybr	SBS	35	2,3
NADD_STAAC	Q5HFG7	2h29	SBS	42	2,3,4,6,S3,S5
NADE_BACSU	P08164	1kqp	MBS	100	2,3,4,6
NADE_HELPY	O25096	1xng	MBS	94	2,3,4,6
NAGAB_HUMAN	P17050	4do6	MBS	40	2,3,S3,S5
NAGA_VIBCH	O32445	3iv8	SBS	40	2,3
NAMPT_HUMAN	P43490	5lx5	MBS	186	2,3,4,6
NANE_CLOPE	Q8XNZ3	4utu	SBS	76	2,3,4,6,S3,S5
NANK_PASMU	Q9CKB3	6jdo	MBS	68	2,3
NAOX_STRP6	Q5XC60	2bc0	MBS	114	2,3,4,6
NCPPR_PYRHO	O58308	4fx9	MBS	110	2,3,4,6
NCSB1_STRCZ	Q84HC8	3i5u	SBS	110	2,3
NDI1_YEAST	P32340	4g6g	MBS	70	2,3
NDK_BURTA	Q2SWE7	4ek2	SBS	44	2,3
NEP1_METJA	Q57977	3bbd	SBS	50	2,3,4,6,S3,S5
NEUA_NEIME	P0A0Z8	6ckl	MBS	67	2,3,4,6
NFNB_MYCS2	A0R6D0	2wzv	MBS	150	2,3,4,6
NFSA_ECOLI	P17117	1f5v	MBS	214	2,3,4,6
NFSB_ENTCL	Q01234	5j8d	MBS	131	2,3,4,6
NGB_HUMAN	Q9NPG2	4mpm	MBS	23	2,3
NIT2_YEAST	P47016	4hgd	SBS	76	2,3,4,6,S3,S5
NK_METJA	Q57849	2c49	MBS	59	2,3
NMRL1_HUMAN	Q9HBL8	2exx	MBS	43	2,3,S3,S5
NOSO_STAAU	P0A004	1mjt	MBS	68	2,3,4,6
NQO1_HUMAN	P15559	1d4a	MBS	115	2,3,4,6
NRFA_ECOLI	P0ABK9	1gu6	MBS	55	2,3
NTDA_BACSU	O07566	4k2m	MBS	108	2,4,6
NTPPA_BACSU	Q02169	1exc	MBS	20	2,3
NUDC_ECOLI	P32664	5isy	MBS	72	2,3,4,6
NUDE_ECOLI	P45799	1vhz	MBS	114	2,3,S3,S5
NUDK_ECOLI	P37128	3o61	MBS	105	2,3,4,6
O05205_STRLA	O05205	2a4w	MBS	83	2,3,S3,S5
O26413_METTH	O26413	3bpx	MBS	87	2,3,4,6
O27402_METTH	O27402	2qbu	SBS	95	2,3,4,6,S3,S5
O28015_ARCFU	O28015	3kb1	MBS	32	2,3
O30347_9SPHN	O30347	6m1t	MBS	47	2,3,4,6
O53146_MYCTU	O53146	4rvu	SBS	52	2,3,4,6,S3,S5
O53665_MYCTO	O53665	4fw8	MBS	119	2,3
O53666_MYCTU	O53666	6kse	MBS	166	2,3,4,6
O54512_YEREN	O54512	5kvs	MBS	171	2,3,4,6
O57946_PYRHO	O57946	3av7	MBS	142	2,3,4,6
O58151_PYRHO	O58151	2hun	SBS	58	2,3,4,6,S3,S5
O58376_PYRHO	O58376	6ypa	SBS	91	2,3,4,6,S3,S5
O59029_PYRHO	O59029	2dvm	SBS	185	2,3,4,6,S3,S5
O59033_PYRHO	O59033	2dr1	MBS	139	2,3,4,6
O59096_PYRHO	O59096	1gde	MBS	115	2,3,4,6
O59312_PYRHO	O59312	3abi	SBS	26	2,3
O59596_PYRHO	O59596	1wwz	SBS	22	2,3
O62137_CAEEL	O62137	5k3j	MBS	242	2,3,4,6
O67135_AQUAE	O67135	1c3r	MBS	25	2,3
O67636_AQUAE	O67636	3ggg	SBS	156	2,3,4,6,S3,S5
O69755_PSEAI	O69755	1t9m	MBS	101	2,3,4,6
O87989_BORBO	O87989	2q1u	SBS	59	2,3,4,6,S3,S5
OBP_BOVIN	P07435	1gt1	SBS	95	2,3,4,6,S3,S5
OLHYD_ELIME	C7DLJ6	4uir	SBS	210	2,3
OPR3_SOLLC	Q9FEW9	2hsa	MBS	62	2,3,4,6
OXDA_PIG	P00371	1an9	SBS	70	2,3,4,6,S3,S5
P72322_RHORU	P72322	1ft9	MBS	56	2,3,4,6
P73906_SYNY3	P73906	2f1k	SBS	156	2,3,4,6,S3,S5
P83786_THETH	P83786	1iug	MBS	72	2,3,4,6
P83818_THETH	P83818	1usf	MBS	152	2,3
P95708_STAAU	P95708	3ojo	MBS	87	2,3
P96965_PSEFL	P96965	1iun	SBS	38	2,3
PAFA_CORGL	Q8NQE1	4b0t	MBS	238	2,3,4,6
PAIA_THEAC	Q9HL57	3k9u	SBS	9	2,3
PANK3_HUMAN	Q9H999	3mk6	MBS	81	2,3,4,6
PATR_MYCTU	P9WML5	4r2n	MBS	132	2,3,4,6
PAT_STRHY	P16426	5t7e	MBS	65	2,3,4,6
PCC6_MYCTU	P9WQH5	6tzv	MBS	105	2,3,4,6
PCHB_PSEAE	Q51507	3hgx	MBS	88	2,3,4,6
PDC1_KLULA	Q12629	2vjy	MBS	158	2,3,4,6
PDP_GEOSE	P77836	1brw	SBS	45	2,3,4,6,S3,S5
PDXK_ECOLI	P40191	2ddo	SBS	71	2,3
PGAM1_HUMAN	P18669	1yfk	MBS	41	2,3,S3,S5
PGK_PYRHO	O58965	2cun	SBS	48	2,3,4,6,S3,S5
PH4H_DICDI	Q54XS1	5jk5	MBS	65	2,3
PHNW_SALTY	P96060	1m32	MBS	101	2,3,4,6
PHZG_BURL3	Q396C5	4hmw	MBS	105	2,3,4,6
PKS11_MYCTU	P9WPF3	4jap	SBS	83	2,3
PLED_CAUVN	B8GZM2	2v0n	MBS	111	2,3
PNMT_HUMAN	P11086	6ws1	SBS	20	2,3
POTD_ECOLI	P0AFK9	1poy	SBS	41	2,3,4,6,S3,S5
PPAC_BACSU	P37487	2haw	SBS	41	2,3,4,6,S3,S5
PPDK_FLATR	P22221	5jvl	SBS	91	2,3,4,6,S3,S5
PPS_THEON	B6YXQ1	4mb2	MBS	78	2,3,4,6
PPX_ECOLI	P0AFL6	1u6z	SBS	55	2,3
PRHA_PENBI	A0A1E1FFL0	5ybo	MBS	74	2,3,S3,S5
PROB_CAMJE	Q9PJ29	2ako	SBS	67	2,3,4,6,S3,S5
PSEC_HELPY	O25130	2fnu	MBS	115	2,3,4,6
PTAS_METTE	P38503	2af3	MBS	70	2,3
PTGR1_CAVPO	Q9EQZ5	2dm6	MBS	55	2,3,S3,S5
PTXD_PSEST	O69054	4e5m	SBS	114	2,3,4,6,S3,S5
PUCG_BACSU	O32148	3isl	MBS	126	2,3,4,6
PUR3_MYCTU	P9WHM5	3dcj	SBS	26	2,3
PUR5_NEIG1	Q5F973	5vk4	MBS	78	2,3,4,6
PUR9_MYCTU	P9WHM7	4a1o	MBS	246	2,3,4,6
PURK_ECOLI	P09029	3eth	SBS	54	2,3,4,6,S3,S5
PY2CR_PSEUB	Q4U331	2cwf	MBS	132	2,3,4,6
PYRC_ECOLI	P05020	1j79	MBS	50	2,3
PYRE_BACAN	Q81WF6	4rv4	MBS	47	2,3,4,6
PYRE_MYCTU	P9WHK9	5hki	SBS	55	2,3
PYRE_SALTY	P08870	1lh0	MBS	65	2,3,S3,S5
PYRF_ARCFU	O29333	4muz	MBS	73	2,3,4,6
PYRF_BACSU	P25971	1dbt	MBS	85	2,3,4,6
PYRF_ECOLI	P08244	1eix	MBS	78	2,3,4,6
PYRF_METTH	O26232	3g1f	MBS	72	2,3,4,6
PYRF_YEAST	P03962	1dqx	MBS	84	2,3,4,6
PYRI_METJA	Q58801	2yww	MBS	32	2,3
Q03Q08_LACBA	Q03Q08	3pko	SBS	68	2
Q03Z32_LEUMM	Q03Z32	5zl6	SBS	110	2,3
Q04TM5_LEPBJ	Q04TM5	6ncs	SBS	117	2,3,4,6,S3,S5
Q04TM7_LEPBJ	Q04TM7	6uh2	SBS	68	2,3,4,6,S3,S5
Q06K28_OCHAN	Q06K28	6gio	MBS	172	2,3,4,6
Q06YR3_MEDTR	Q06YR3	2qyo	SBS	176	2,3
Q0C8G1_ASPTN	Q0C8G1	4ce5	SBS	87	2,3,4,S3
Q0CCT3_ASPTN	Q0CCT3	6eod	MBS	160	2,3,S3,S5
Q0K312_CUPNH	Q0K312	3wmx	SBS	40	2,3,4,6,S3,S5
Q0P8G4_CAMJE	Q0P8G4	1w2y	MBS	72	2,3,4,6
Q0PAC6_CAMJE	Q0PAC6	3nzp	SBS	233	2,3
Q0RX74_RHOJR	Q0RX74	2i10	MBS	72	2,3,S3,S5
Q0S6D0_RHOJR	Q0S6D0	5cyv	MBS	83	2,3,4,6
Q0SBK1_RHOJR	Q0SBK1	5fxd	SBS	137	2,3,4,6,S3,S5
Q13M28_PARXL	Q13M28	3fgy	SBS	39	2,3
Q13WK4_PARXL	Q13WK4	2y53	SBS	124	2,3,4,6,S3,S5
Q13XB1_PARXL	Q13XB1	5vcp	SBS	36	2,3
Q17ZU8_CLOD6	Q17ZU8	3gfa	MBS	145	2,3,4,6
Q180K0_CLOD6	Q180K0	3koq	MBS	134	2,3,4,6
Q180W0_CLOD6	Q180W0	4lut	MBS	113	2,3,4,6
Q182D4_CLOD6	Q182D4	4egu	SBS	69	2,3,4,6,S3,S5
Q182R2_CLOD6	Q182R2	3eo8	MBS	163	2,3,4,6
Q183G9_CLOD6	Q183G9	4dq6	MBS	106	2,3,4,6
Q1CRX8_HELPH	Q1CRX8	3hpe	SBS	52	2,3,4,6,S3,S5
Q1GLV3_RUEST	Q1GLV3	4ip5	SBS	104	2,3
Q1H3S7_METFK	Q1H3S7	3e4v	MBS	106	2,3,4,6
Q1WR87_LACS1	Q1WR87	4gmk	SBS	43	2,3
Q28VU1_JANSC	Q28VU1	2ou5	MBS	67	2,3,4,6
Q2CIP5_OCEGH	Q2CIP5	4eum	SBS	34	2,3
Q2FVV7_STAA8	Q2FVV7	5eyg	MBS	49	2,3,4,6
Q2G542_NOVAD	Q2G542	5uun	MBS	139	2,3
Q2GA79_NOVAD	Q2GA79	4qrn	MBS	113	2,3,4,6
Q2KDX6_RHIEC	Q2KDX6	4kbe	MBS	33	2,3
Q2T8S1_BURTA	Q2T8S1	3h3h	SBS	55	2,3,4,6,S3,S5
Q2UNF9_ASPOR	Q2UNF9	5or3	SBS	34	2,3
Q2YPM5_BRUA2	Q2YPM5	6vh5	MBS	64	2,3,4,6
Q2YRB9_BRUA2	Q2YRB9	4qgr	SBS	81	2,3
Q314Q8_DESAG	Q314Q8	3e39	MBS	122	2,3,4,6
Q385Q9_TRYB2	Q385Q9	4w5k	SBS	71	2,3
Q396C7_BURL3	Q396C7	3r75	SBS	169	2,3,4,6,S3,S5
Q39RS1_GEOMG	Q39RS1	4dn2	MBS	145	2,3,4,6
Q3AB29_CARHZ	Q3AB29	2fmy	MBS	57	2,3,4,6
Q3I4V7_CRYNV	Q3I4V7	2w3n	MBS	152	2,3,4,6
Q3IWE9_RHOS4	Q3IWE9	3i5t	MBS	211	2,3,4,6
Q3IWN8_RHOS4	Q3IWN8	4zqb	SBS	35	2,3
Q3J568_RHOS4	Q3J568	3fz5	SBS	42	2,3
Q40322_MENSP	Q40322	2ong	SBS	44	2,3,4,6,S3,S5
Q472T4_CUPPJ	Q472T4	3hj9	MBS	96	2,3,4,6
Q47RA9_THEFY	Q47RA9	5n2i	SBS	77	2,3,4,6,S3,S5
Q483R4_COLP3	Q483R4	5c2x	SBS	22	2,3
Q488E0_COLP3	Q488E0	3ic9	MBS	165	2,3,4,6
Q48EL2_PSE14	Q48EL2	3q34	SBS	59	2,3,4,6,S3,S5
Q4D080_TRYCC	Q4D080	6ezl	SBS	113	2,3
Q4D9S6_TRYCC	Q4D9S6	6uek	SBS	178	2,3,4,6,S3,S5
Q4DA73_TRYCC	Q4DA73	4yuz	MBS	73	2,3,S3,S5
Q4FPU3_PSYA2	Q4FPU3	3if2	MBS	140	2,3,4,6
Q4K4R5_PSEF5	Q4K4R5	4iji	SBS	80	2,3
Q4K6F7_PSEF5	Q4K6F7	5ahk	MBS	144	2,3,4,6
Q4K977_PSEF5	Q4K977	6und	SBS	103	2,3
Q4KCF6_PSEF5	Q4KCF6	6wj9	SBS	44	2,3,4,6,S3,S5
Q4KDJ6_PSEF5	Q4KDJ6	3m0f	MBS	87	2,3,S3,S5
Q4UKE8_RICFE	Q4UKE8	4l82	SBS	107	2,3,4,6,S3,S5
Q4X0F7_ASPFU	Q4X0F7	6s8w	MBS	178	2,3,4,6
Q50565_METTH	Q50565	1g5c	MBS	87	2,3,S3,S5
Q53793_9ACTN	Q53793	1jie	MBS	67	2,3,4,6
Q53908_STRCH	Q53908	1n5q	SBS	70	2,3
Q54AI1_CORDP	Q54AI1	1wzd	SBS	14	2,3
Q56257_TREDN	Q56257	1c7o	MBS	85	2,3,4,6
Q57323_YERPU	Q57323	3bb8	MBS	152	2,3,4,6
Q57VC7_TRYB2	Q57VC7	2f67	MBS	85	2,3,4,6
Q5C9L2_THLFG	Q5C9L2	6neh	MBS	162	2,3,4,6
Q5FL96_LACAC	Q5FL96	4ia6	SBS	96	2,3
Q5IFH7_MEDTR	Q5IFH7	2acw	SBS	24	2,3
Q5L9C9_BACFN	Q5L9C9	3eof	MBS	196	2,3,4,6
Q5LAQ6_BACFN	Q5LAQ6	3d1l	MBS	156	2,3,4,6
Q5LVY3_RUEPO	Q5LVY3	3iht	SBS	40	2,3
Q5R179_IDILO	Q5R179	3of4	MBS	118	2,3,4,6
Q5SHB0_THET8	Q5SHB0	4uux	MBS	135	2,3
Q5SHV2_THET8	Q5SHV2	3wae	SBS	47	2,3
Q5SIM6_THET8	Q5SIM6	1ixe	MBS	184	2,3,4,6
Q5SKY0_THET8	Q5SKY0	3aw8	SBS	48	2,3,4,6,S3,S5
Q5SLC3_THET8	Q5SLC3	2ywl	MBS	79	2,3,4,6
Q5SLX0_THET8	Q5SLX0	2yri	MBS	96	2,3,S3,S5
Q5ZRD1_LEGPH	Q5ZRD1	6vju	SBS	81	2,3
Q5ZSC4_LEGPH	Q5ZSC4	6ck7	MBS	39	2,3
Q5ZXH5_LEGPH	Q5ZXH5	6ndr	MBS	61	2,3,4,6
Q65FG3_BACLD	Q65FG3	6nkf	MBS	107	2,3,S3,S5
Q6EV19_ENTCL	Q6EV19	3ntl	SBS	43	2,3,4,6,S3,S5
Q6IP81_XENLA	Q6IP81	4gaa	SBS	44	2,3,4,6,S3,S5
Q6LXJ4_METMP	Q6LXJ4	6scy	SBS	40	2,3,4,6,S3,S5
Q6MIH8_BDEBA	Q6MIH8	5c7t	MBS	133	2,3,4,6
Q6MLN6_BDEBA	Q6MLN6	6hq7	MBS	132	2,3,4,6
Q6NAV4_RHOPA	Q6NAV4	3pm9	SBS	145	2,3,4,6,S3,S5
Q6R2Q7_BIFLN	Q6R2Q7	3ai7	MBS	235	2,3,4,6
Q6S5M9_9ASCO	Q6S5M9	1llf	SBS	29	2,3
Q6SJY7_PAEAU	Q6SJY7	3lsb	SBS	118	2,3
Q6T6J0_9FABA	Q6T6J0	1txc	MBS	22	2,3
Q6TFC4_THETR	Q6TFC4	3frk	MBS	100	2,3,4,6
Q6TFC5_THETR	Q6TFC5	4o9g	MBS	66	2,3,4,6
Q6WRH7_BRABE	Q6WRH7	3lzz	SBS	65	2,3,4,6,S3,S5
Q6WRY5_ENTFL	Q6WRY5	4fu0	SBS	69	2,3,4,6,S3,S5
Q6XEC0_KLEPN	Q6XEC0	6q5f	SBS	36	2,3
Q6ZXC0_TRYCR	Q6ZXC0	3dwc	SBS	64	2,3
Q6ZZI8_ACTTI	Q6ZZI8	5hh3	SBS	57	2,3,4,6,S3,S5
Q72HK3_THET2	Q72HK3	6ruz	MBS	100	2,3,4,6
Q73PT7_TREDE	Q73PT7	5fa9	SBS	38	2,3
Q742X5_MYCPA	Q742X5	3tjr	SBS	122	2,3
Q75WK2_THETH	Q75WK2	1v2f	MBS	136	2,3,4,6
Q79FW0_MYCTU	Q79FW0	6q1s	SBS	88	2,3,6,S5
Q79ZR9_STRAW	Q79ZR9	5wsy	MBS	54	2,3,4,6
Q7BNC2_ECOLX	Q7BNC2	6skr	SBS	53	2,3,4,6,S3,S5
Q7CPW9_SALTY	Q7CPW9	6g96	SBS	52	2,3,4,6,S3,S5
Q7CRW4_AGRFC	Q7CRW4	1z2i	MBS	142	2,3,4,6
Q7DD70_NEIMB	Q7DD70	5aip	MBS	88	2,3,S3,S5
Q7MAW0_PORGI	Q7MAW0	4iql	SBS	102	2,3,4,6,S3,S5
Q7MD38_VIBVY	Q7MD38	4ivn	MBS	100	2,3,4,6
Q7MX99_PORGI	Q7MX99	3ge5	MBS	128	2,3,4,6
Q7N4Z6_PHOLL	Q7N4Z6	5gk1	SBS	122	2,3
Q7NMP6_GLOVI	Q7NMP6	5j60	MBS	69	2,3,4,6
Q7NWG4_CHRVO	Q7NWG4	4a6r	MBS	97	2,3,4,6
Q7VU70_BORPE	Q7VU70	3dme	SBS	46	2,3
Q7WUJ1_SELRU	Q7WUJ1	3mmj	SBS	26	2,3
Q7XZV5_NICGU	Q7XZV5	1iyb	SBS	24	2,3
Q7YW97_9TRYP	Q7YW97	5k4q	SBS	56	2,3,4,6,S3,S5
Q81DR6_BACCR	Q81DR6	5je8	SBS	107	2,3,4,6,S3,S5
Q81IK1_BACCR	Q81IK1	6gar	MBS	93	2,3,4,6
Q81P63_BACAN	Q81P63	5uyy	MBS	234	2,3
Q81QM4_BACAN	Q81QM4	2c40	SBS	39	2,3
Q81R22_BACAN	Q81R22	3jvx	SBS	17	2,3
Q82LM3_STRAW	Q82LM3	5cwe	SBS	42	2,3,4,6,S3,S5
Q82Y41_NITEU	Q82Y41	4lcn	SBS	81	2,3
Q82ZE3_ENTFA	Q82ZE3	3mel	MBS	71	2,3,S3,S5
Q833L5_ENTFA	Q833L5	3oc4	MBS	97	2,3,4,6
Q837J0_ENTFA	Q837J0	3e6e	MBS	128	2,3,4,6
Q83A21_COXBU	Q83A21	3tri	MBS	176	2,3
Q83F40_COXBU	Q83F40	3tqx	MBS	171	2,3,4,6
Q88E39_PSEPK	Q88E39	3sw1	SBS	70	2,3,4,6,S3,S5
Q88LK7_PSEPK	Q88LK7	5wph	MBS	70	2,3,4,6
Q88RE7_PSEPK	Q88RE7	3pr8	MBS	69	2,3,4,6
Q8A1U1_BACTN	Q8A1U1	5xxn	MBS	143	2,3
Q8A5J2_BACTN	Q8A5J2	6ug4	MBS	82	2,3
Q8A5P6_BACTN	Q8A5P6	4ozo	SBS	24	2,3
Q8D151_YERPE	Q8D151	4r4u	MBS	107	2,3,S3,S5
Q8DNC2_STRR6	Q8DNC2	4zms	SBS	34	2,3
Q8DNS5_STRR6	Q8DNS5	5wpk	MBS	186	2,3,4,6
Q8DTD1_STRMU	Q8DTD1	3lcm	MBS	67	2,3,4,6
Q8DVW4_STRMU	Q8DVW4	3gag	MBS	133	2,3,4,6
Q8DW21_STRMU	Q8DW21	2ifa	MBS	126	2,3,4,6
Q8DY32_STRA5	Q8DY32	2ogi	SBS	28	2,3
Q8EG04_SHEON	Q8EG04	6nz4	SBS	47	2,3,4,6,S3,S5
Q8EGK4_SHEON	Q8EGK4	4z9r	SBS	50	2,4,6,S3,S5
Q8GIP9_STRSU	Q8GIP9	1kep	SBS	57	2,3,4,6,S3,S5
Q8GIQ0_STRSU	Q8GIQ0	1nyw	MBS	68	2,3,4,6
Q8GME2_STRGL	Q8GME2	4r82	MBS	127	2,3
Q8GN86_9BURK	Q8GN86	3cw9	SBS	60	2,3,4,6,S3,S5
Q8IJR9_PLAF7	Q8IJR9	3uow	SBS	60	2,3,4,6,S3,S5
Q8IKT2_PLAF7	Q8IKT2	6fqz	MBS	210	2,3,4,6
Q8KDR9_CHLTE	Q8KDR9	3kd6	SBS	14	2,3
Q8KND8_MICEC	Q8KND8	4zas	MBS	95	2,3,S3,S5
Q8KNF6_MICEC	Q8KNF6	4xr9	SBS	117	2,3
Q8NLC0_CORGL	Q8NLC0	6j5x	SBS	68	2,3
Q8NN31_CORGL	Q8NN31	5z7b	MBS	121	2,3,4,6
Q8NQY2_CORGL	Q8NQY2	4dbh	SBS	50	2,3,4,6,S3,S5
Q8RB32_CALS4	Q8RB32	2pz0	SBS	33	2,3
Q8REP3_FUSNN	Q8REP3	5b55	SBS	60	2,3,4,6,S3,S5
Q8RJ47_SPHPI	Q8RJ47	4ni8	MBS	106	2,3,4,6
Q8TLY9_METAC	Q8TLY9	2vee	SBS	77	2,3,4,6,S3,S5
Q8TTU7_METAC	Q8TTU7	3bnk	SBS	175	2,3
Q8U2K6_PYRFU	Q8U2K6	3rk1	SBS	36	2,3
Q8X236_SACSO	Q8X236	3f8d	SBS	97	2,3,4,6,S3,S5
Q8XBD0_ECO57	Q8XBD0	4y17	SBS	72	2,3,4,6,S3,S5
Q8XVV6_RALSO	Q8XVV6	3tou	MBS	66	2,3,4,6
Q8Y7B7_LISMO	Q8Y7B7	3u9e	MBS	66	2,3,S3,S5
Q8YBL1_BRUME	Q8YBL1	4pr3	SBS	65	2,3,4,6,S3,S5
Q8YC61_BRUME	Q8YC61	5ez3	MBS	158	2,3,4,6
Q8ZKP5_SALTY	Q8ZKP5	3fpk	SBS	40	2,3,4,6,S3,S5
Q8ZXN7_PYRAE	Q8ZXN7	6k9z	SBS	131	2,3,4,6,S3,S5
Q929L3_LISIN	Q929L3	3e18	SBS	94	2,3,4,6,S3,S5
Q92AS9_LISIN	Q92AS9	4zo6	MBS	130	2,3
Q92DF6_LISIN	Q92DF6	5b0q	SBS	72	2,3,4,6,S3,S5
Q92LZ4_RHIME	Q92LZ4	5v6q	SBS	96	2,3,4,6,S3,S5
Q92R63_RHIME	Q92R63	4wbt	SBS	147	2,3
Q93NH4_PAENI	Q93NH4	3k7t	MBS	22	2,3
Q93UV0_SPHPI	Q93UV0	4bmk	MBS	171	2,3,4,6
Q95WL3_TRYCR	Q95WL3	4dxj	MBS	116	2,3,S3,S5
Q96W94_LACKL	Q96W94	2v8h	MBS	124	2,3,4,6
Q97BK3_THEVO	Q97BK3	3a1n	SBS	51	2,3,4,6,S3,S5
Q97G05_CLOAB	Q97G05	2ig6	MBS	44	2,3,S3,S5
Q97JB7_CLOAB	Q97JB7	3ftb	SBS	64	2,3
Q97MC0_CLOAB	Q97MC0	3tvi	MBS	81	2,3,4,6
Q988L5_RHILO	Q988L5	2hq9	MBS	54	2,3,4,6
Q9A120_STRP1	Q9A120	2hay	MBS	152	2,3,4,6
Q9A6C9_CAUVC	Q9A6C9	2xj9	MBS	64	2,3,4,6
Q9A6I1_CAUVC	Q9A6I1	3oyr	SBS	76	2,3
Q9A8X3_CAUVC	Q9A8X3	5a02	MBS	67	2,3
Q9ALM8_SACSN	Q9ALM8	3uyk	SBS	60	2,3
Q9ALS3_CAMJU	Q9ALS3	5tpv	MBS	73	2,3,4,6
Q9BHT8_PANBO	Q9BHT8	1shn	SBS	185	2,3,4,6,S3,S5
Q9F118_ECOLX	Q9F118	3b8x	MBS	99	2,3,4,6
Q9FBC5_STREE	Q9FBC5	2z6j	SBS	84	2,3,4,6,S3,S5
Q9FD73_STAEP	Q9FD73	3qt6	SBS	46	2,3,4,6,S3,S5
Q9HJI4_THEAC	Q9HJI4	3cty	SBS	69	2,3
Q9HJW5_THEAC	Q9HJW5	4mn7	SBS	33	2,3
Q9HLN2_THEAC	Q9HLN2	2onf	MBS	137	2,3,S3,S5
Q9HT86_PSEAE	Q9HT86	4bol	SBS	92	2,3
Q9HUH3_PSEAE	Q9HUH3	4exa	SBS	19	2,3
Q9HWU0_PSEAE	Q9HWU0	5ykt	MBS	229	2,3,4,6
Q9HWU9_PSEAE	Q9HWU9	5wqo	SBS	61	2,3
Q9JN36_ENTGA	Q9JN36	4mus	SBS	46	2,3,4,6,S3,S5
Q9KHK2_9ACTN	Q9KHK2	3w8w	SBS	96	2,3,4,6,S3,S5
Q9KIJ7_SALTM	Q9KIJ7	2wnw	SBS	61	2,3
Q9LAG2_PARTM	Q9LAG2	1rz1	MBS	106	2,3,4,6
Q9PCF4_XYLFA	Q9PCF4	1zb8	MBS	135	2,3,4,6
Q9R638_DESGI	Q9R638	1gyo	MBS	32	2,3
Q9RMS5_PSEAI	Q9RMS5	6cbq	SBS	53	2,3,4,6,S3,S5
Q9RS96_DEIRA	Q9RS96	5hva	MBS	130	2,3,S3,S5
Q9RTX5_DEIRA	Q9RTX5	3uzo	MBS	100	2,3,4,6
Q9RY20_DEIRA	Q9RY20	6aqe	MBS	63	2,3
Q9S5Y7_CAMJU	Q9S5Y7	1o69	SBS	101	2,3
Q9V228_PYRAB	Q9V228	3reu	SBS	124	2,3,4,6,S3,S5
Q9WXW9_THEMA	Q9WXW9	2qvc	SBS	32	2,3
Q9WZL4_THEMA	Q9WZL4	1vme	SBS	86	2,3,4,6,S3,S5
Q9WZS7_THEMA	Q9WZS7	1vlj	SBS	65	2,3,4,6,S3,S5
Q9X0C3_THEMA	Q9X0C3	2x5z	SBS	67	2,3,4,6,S3,S5
Q9X218_THEMA	Q9X218	1ecx	SBS	19	2,3
Q9X250_THEMA	Q9X250	2i76	MBS	149	2,3
Q9X9I8_YEREN	Q9X9I8	2fn1	SBS	31	2,3
Q9YE81_AERPE	Q9YE81	1xkd	MBS	132	2,3,4,6
Q9ZGH0_STRVZ	Q9ZGH0	2po3	MBS	97	2,3,4,6
Q9ZHG9_SYNY4	Q9ZHG9	1elu	MBS	129	2,3,4,6,S3,S5
Q9ZIV5_BRAJP	Q9ZIV5	1o9o	SBS	58	2,3,4,6,S3,S5
QEDH_PSEAE	Q9Z4J7	1flg	SBS	54	2,3,4,6,S3,S5
QOR1_ECOLI	P28304	1qor	SBS	50	2,3,4,6,S3,S5
QORX_HUMAN	Q53FA7	2oby	SBS	50	2,3,4,6,S3,S5
QUEE_BACSU	O31677	5th5	SBS	69	2,3,4,6,S3,S5
QUEE_BURM1	A0A0H3KB22	4njg	SBS	56	2,3,4,6,S3,S5
R7S6N2_TRAVS	R7S6N2	6hjs	SBS	34	2,3
RABP1_MOUSE	P62965	1cbr	SBS	10	2,3
RBSK_ECOLI	P0A9J6	1gqt	SBS	46	2,3,4,6,S3,S5
RCLA_ECOLI	P77212	6kod	MBS	90	2,3,4,6
RECF_CALS4	Q8RDL3	5z68	MBS	21	2,3
RECR_PSEAE	Q9I3H9	5z2v	SBS	88	2,3
REX1_THEMA	Q9WY16	5zz6	MBS	82	2,3,4,6
RIB3_CANAL	Q5A3V6	1tku	SBS	51	2,3,4,6,S3,S5
RIB7_METTH	O26337	6p8c	SBS	87	2,3,4,6,S3,S5
RLMA_ECOLI	P36999	1p91	SBS	35	2,3
RLMH_ECOLI	P0A8I8	5twk	MBS	46	2,3,4,6
RMLC_MYCTU	P9WH11	2ixc	MBS	64	2,3,4,6
ROO_DESGG	Q9F0J6	1e5d	MBS	73	2,3,4,6
RPIA_FRATW	A4IYN5	4m8l	MBS	52	2,3
RPIB_MYCTU	P9WKD7	2vvo	MBS	82	2,3,4,6
RSME_AQUAE	O66552	2egv	SBS	60	2,3
RUTR_ECOLI	P0ACU2	3loc	MBS	91	2,3,4,6
S8EY38_TOXGM	S8EY38	5dj9	MBS	231	2,3,4,6
S9Q235_9DELT	S9Q235	6iau	SBS	71	2,3
SAR1B_CRIGR	Q9QVY3	1f6b	SBS	33	2,3
SAT1_HUMAN	P21673	2b4b	MBS	132	2,3,S3,S5
SCLY_RAT	Q68FT9	3a9x	MBS	86	2,3,4,6
SCP2_YARLI	P80547	4jgx	SBS	26	2,3
SDIS_COMTE	P00947	1ohs	SBS	52	2,3,4,6,S3,S5
SDSL_HUMAN	Q96GA7	2rkb	SBS	42	2,3,4,6,S3,S5
SERB_HUMAN	P78330	1l8l	SBS	28	2,3
SERC_ALKAL	Q9RME2	1w23	MBS	105	2,3,4,6
SERC_ECOLI	P23721	1bjo	MBS	101	2,3,S3,S5
SERC_MYCTU	P9WQ73	2fyf	MBS	88	2,3,4,6
SERC_STRMK	B2FKF0	6xdk	MBS	72	2,3,S3,S5
SODF_ECOLI	P0AGD3	1isc	SBS	38	2,3
SPEA_VIBVY	Q7MK24	3n2o	MBS	247	2,3,4,6
SPEE_HUMAN	P19623	2o0l	SBS	79	2,3,4,6,S3,S5
SPRE_HUMAN	P35270	1z6z	SBS	81	2,3,4,6,S3,S5
SPYA_MOUSE	O35423	3kgw	MBS	171	2,3,4,6
SQRD_ACIF2	B7JBP8	3t2z	SBS	36	2,3
SUFS_ECOLI	P77444	5db5	MBS	154	2,3,4,6,S3,S5
SUMT_SINSX	P21631	1s4d	SBS	106	2,3,4,6,S3,S5
SURE_SALTY	P66881	4xj7	MBS	144	2,3,S3,S5
SYD_THEKO	Q52428	1b8a	SBS	176	2,3,4,6,S3,S5
SYD_THET8	Q5SKD2	6sjc	SBS	216	2,3,4,6,S3,S5
SYH_THET8	P56194	1ady	SBS	141	2,3,4,6,S3,S5
SYK_CHLTB	B0BAN6	6o3f	SBS	184	2,3,4,6,S3,S5
SYP_ENTFA	Q831W7	2j3m	SBS	94	2,3,4,6,S3,S5
SYSM_BOVIN	Q9N0F3	1wle	SBS	141	2,3,4,6,S3,S5
SYS_PYRHO	O58441	2dq0	SBS	96	2,3,4,6,S3,S5
SYWC_YEAST	Q12109	3kt6	MBS	64	2,3
SYWM_HUMAN	Q9UGM6	5ekd	SBS	85	2,3,4,6,S3,S5
SYW_CAMJE	Q9PIB4	3tzl	SBS	76	2,3,4,6,S3,S5
SYY_PYRHO	O58739	2cyc	SBS	54	2,3,4,6,S3,S5
TAGD_BACSU	P27623	1n1d	SBS	34	2,3
TAM_AGRFC	Q8UH15	2p35	SBS	55	2,3,4,6,S3,S5
TEAD_HALED	E1VBK4	3hgm	SBS	37	2,3
TFTC_BURCE	O87008	3k88	MBS	111	2,3,4,6
TGL_BACSU	P40746	4pa5	SBS	62	2,3
THID_SALTY	P55882	1jxi	SBS	94	2,3,4,6,S3,S5
THIL_AQUAE	O67883	3c9r	MBS	106	2,3,4,6
THIM_HUMAN	P42765	4c2j	SBS	127	2,3,4,6,S3,S5
TKT1_ECOLI	P27302	2r8p	MBS	169	2,3,4,6
TKT_HUMAN	P29401	4kxy	MBS	167	2,3,4,6
TKT_MYCTU	P9WG25	3rim	MBS	188	2,3,4,6
TMCAL_BACSU	O34513	5y0n	SBS	43	2,3,4,6,S3,S5
TPIS_HELPY	P56076	2jgq	SBS	69	2,3,4,6,S3,S5
TPIS_PLAFA	Q07412	2vfe	MBS	66	2,3,4,6
TPIS_STAAR	Q6GIL6	3uwv	SBS	70	2,3
TPIS_THEAC	Q9HLB6	5css	SBS	55	2,3,4,6,S3,S5
TRMD_PSEAB	Q02RL6	5wyr	MBS	147	2,3,4,6
TRMJ_ECOLI	P0AE01	4xbo	SBS	96	2,3,4,6,S3,S5
TRMY_METJA	Q59034	3aia	SBS	56	2,3
TRPC_BRUA2	Q2YRR4	3tsm	MBS	56	2,3
TRPDC_RUMGV	A7B1V0	4obv	MBS	235	2,3,4,6
TRPD_MYCTU	P9WFX5	4m0r	SBS	38	2,3
TRPD_SACS2	P50384	1zxy	SBS	39	2,3
TRXB_HELPY	P56431	2q0k	SBS	81	2,3,4,6,S3,S5
TSPO_RHOSH	Q9RFC8	4uc1	MBS	59	2,3,S3,S5
TTGR_PSEPT	Q9AIU0	2uxi	MBS	89	2,3
TTUA_PYRHO	O58038	5mko	SBS	41	2,3,4,6,S3,S5
TYDC_PAPSO	O82415	6eem	MBS	270	2,3,S3,S5
TYLM1_STRFR	P95748	4oqd	SBS	35	2,3
TYPH_SALTY	Q7CP66	5ey3	MBS	26	2,3
TYRB_PARDE	P95468	2ay3	MBS	132	2,3,4,6
TYSY_ECOLI	P0A884	1tlc	MBS	93	2,3,4,6
TYSY_MOUSE	P07607	4ein	MBS	92	2,4,6
TYTR_TRYCR	P28593	1aog	MBS	144	2,3,4,6
TYW5_HUMAN	A2RUC4	3al6	SBS	82	2,3
U3KRF5_9ACTN	U3KRF5	4gs1	SBS	81	2,3,4,6,S3,S5
U5GTL0_POPTR	U5GTL0	5f06	SBS	51	2,3,4,6,S3,S5
U6C5W9_LACPN	U6C5W9	4qlx	MBS	73	2,3,4,6
ULAA_ECOLI	P39301	4rp8	SBS	60	2,3,4,6,S3,S5
UPP1_HUMAN	Q16831	3euf	MBS	120	2,3,4,6
URAD_DANRE	A1L259	2o73	SBS	53	2,3,4,6,S3,S5
V5VGF8_ACIBA	V5VGF8	5yoa	SBS	128	2,3
V5VHL3_ACIBA	V5VHL3	5kha	MBS	202	2,3,4,6
W2EQU4_9ACTN	W2EQU4	5uao	SBS	49	2,3
WBPE_PSEAE	Q9HZ76	3nub	MBS	87	2,3,4,6
WECC_PYRHO	O59284	4r16	MBS	115	2,3,4,6
WECE_ECOLI	P27833	4zah	MBS	102	2,3,4,6
X5IYZ1_9ACTN	X5IYZ1	6j38	SBS	36	2,3
XYLB_ECOLI	P09099	2itm	SBS	47	2,3,4,6,S3,S5
Y0793_RHIME	Q92ZM6	3rh7	SBS	140	2,3
Y1041_SACS2	Q97Z90	3lw7	SBS	36	2,3
Y1459_PYRHO	O59128	3gbu	SBS	51	2,3,4,6,S3,S5
Y152_RHOPA	Q6NDF6	3okx	SBS	122	2,3
Y1816_MYCTU	P9WMC9	5d1r	MBS	92	2,3,S3,S5
Y2258_MYCTU	O53532	5f8f	SBS	163	2,3,4,6,S3,S5
Y241_ARCFU	O29998	2nv4	SBS	103	2,3
Y2829_STAA8	Q2FVA4	7jh4	MBS	157	2,3,4,6
YDIB_ECOLI	P0A6D5	1npd	SBS	58	2,3,4,6,S3,S5
YDJA_ECOLI	P0ACY1	3bm1	MBS	104	2,3,4,6
YHIT_HELPY	P64382	4zgl	SBS	43	2,3
YKOF_BACSU	O34911	1sbr	MBS	86	2,3

## Sheet: Table S2.
Table S2. The list of human homodimers.
UniProt ID	UP accession	PDB	Binding site	Interface	Figures
ACY2_HUMAN	P45381	2o4h	SBS	45	2,3,4,6,S3,S5
ADA2_HUMAN	Q9NZK5	3lgg	SBS	89	2,3,4,6,S3,S5
ADH1A_HUMAN	P07327	1hso	SBS	75	2,3
ADH1B_HUMAN	P00325	1deh	SBS	78	2,3,4,6,S3,S5
ADH1G_HUMAN	P00326	1u3w	MBS	79	2,3,4,6
ADH4_HUMAN	P08319	3cos	SBS	72	2,3
ADHX_HUMAN	P11766	3qj5	MBS	74	2,3,4,6
AGAL_HUMAN	P06280	4nxs	SBS	41	2,3,4,6,S3,S5
AK1C2_HUMAN	P52895	1xjb	SBS	39	2,3
AK1C3_HUMAN	P42330	5hnt	SBS	18	2,3
AL3A1_HUMAN	P30838	4l2o	SBS	169	2,3,4,6,S3,S5
AL4A1_HUMAN	P30038	3v9h	SBS	171	2,3
ALDR_HUMAN	P15121	1ef3	SBS	11	2,3
ANM1_HUMAN	Q99873	6nt2	MBS	96	2,3,4,6
ANM6_HUMAN	Q96LA8	4y30	SBS	75	2,3,4,6,S3,S5
AOFB_HUMAN	P27338	1s2q	SBS	88	2,3,4,6,S3,S5
APT_HUMAN	P07741	1zn7	MBS	65	2,3,4,6
ASGL1_HUMAN	Q7L266	4pvr	SBS	80	2,3,4,6,S3,S5
AT2L1_HUMAN	Q8TBG4	6tor	SBS	73	2,3,4,6,S3,S5
ATTY_HUMAN	P17735	3dyd	SBS	100	2,3
BCAT1_HUMAN	P54687	2abj	MBS	113	2,3
BCAT2_HUMAN	O15382	5hne	MBS	103	2,3,4,6
BGAL_HUMAN	P16278	3wez	SBS	42	2,3,4,6,S3,S5
BIP_HUMAN	P11021	6asy	SBS	19	2,3
BODG_HUMAN	O75936	4c8r	SBS	143	2,3,4,6,S3,S5
BST1_HUMAN	Q10588	1ish	SBS	47	2,3,4,6,S3,S5
C5AR1_HUMAN	P21730	5o9h	MBS	26	2,3
CAH13_HUMAN	Q8N1Q1	5ohh	SBS	26	2,3
CAH2_HUMAN	P00918	5lvs	MBS	8	2,3
CARME_HUMAN	Q8N4J0	5yf0	SBS	88	2,3,4,6,S3,S5
CBR1_HUMAN	P16152	4z3d	SBS	25	2,3
CHKA_HUMAN	P35790	5w6o	MBS	48	2,3,4,6
CI114_HUMAN	Q5T280	4rg1	SBS	67	2,3,4,6,S3,S5
CISY_HUMAN	O75390	5uzp	SBS	167	2,3
CMTD1_HUMAN	Q86VU5	2avd	SBS	83	2,3,4,6,S3,S5
CNDP2_HUMAN	Q96KP4	4ruh	MBS	151	2,3,4,6
CRYM_HUMAN	Q14894	2i99	SBS	65	2,3,4,6,S3,S5
CYC_HUMAN	P99999	5o10	SBS	18	2,3
DCE1_HUMAN	Q99259	2okj	MBS	284	2,3,4,6,S3,S5
DCK_HUMAN	P27707	4kcg	SBS	49	2,3,4,6,S3,S5
DCPS_HUMAN	Q96C86	1st0	MBS	174	2,3
DDC_HUMAN	P20711	3rbf	SBS	156	2,3
DGUOK_HUMAN	Q16854	2ocp	SBS	50	2,3,4,6,S3,S5
DHB1_HUMAN	P14061	1equ	SBS	106	2,3,4,6,S3,S5
DHTK1_HUMAN	Q96HY7	6sy1	MBS	218	2,3,4,6
DNPH1_HUMAN	O43598	4p5e	SBS	57	2,3
DPEP1_HUMAN	P16444	1itu	SBS	83	2,3,4,6,S3,S5
DPP2_HUMAN	Q9UHL4	3n0t	SBS	76	2,3,4,6,S3,S5
DYR_HUMAN	P00374	1dhf	SBS	22	2,3
ENOG_HUMAN	P09104	5eu9	SBS	83	2,3,4,6,S3,S5
ERG1_HUMAN	Q14534	6c6n	SBS	46	2,3,4,6,S3,S5
F262_HUMAN	O60825	5htk	SBS	63	2,3,4,6,S3,S5
FABP5_HUMAN	Q01469	4azm	MBS	141	2,3,4,6
FABPL_HUMAN	P07148	6mp4	SBS	7	2,3
FCL_HUMAN	Q13630	4b8w	SBS	46	2,3,4,6,S3,S5
G6PI_HUMAN	P06744	6xuh	SBS	258	2,3
GALE_HUMAN	Q14376	1ek6	SBS	40	2,3,4,6,S3,S5
GALK1_HUMAN	P51570	1wuu	SBS	25	2,3
GALNS_HUMAN	P34059	4fdj	SBS	63	2,3,4,6,S3,S5
GALT_HUMAN	P07902	5in3	MBS	142	2,3,4,6
GCSP_HUMAN	P23378	6i35	SBS	154	2,3,4,6,S3,S5
GCST_HUMAN	P48728	1wsv	SBS	32	2,3
GLO2_HUMAN	Q16775	1qh5	SBS	10	2,3
GLTP_HUMAN	Q9NZD2	4gjq	MBS	24	2,3
GLYG_HUMAN	P46976	3u2u	MBS	55	2,3
GNA1_HUMAN	Q96EK6	2o28	MBS	128	2,3,S3,S5
GPD1L_HUMAN	Q8N335	2pla	SBS	78	2,3,4,6,S3,S5
GPDA_HUMAN	P21695	1wpq	SBS	79	2,3,4,6,S3,S5
GRHPR_HUMAN	Q9UBQ7	2gcg	SBS	126	2,3,4,6,S3,S5
GSHR_HUMAN	P00390	2gh5	MBS	137	2,3,4,6
GST2_HUMAN	P0CG29	4mpf	SBS	56	2,3,4,6,S3,S5
GSTK1_HUMAN	Q9Y2Q3	3rpn	MBS	54	2,3,4,6
GSTM1_HUMAN	P09488	2f3m	SBS	48	2,3
GSTO2_HUMAN	Q9H4Y5	3q19	SBS	29	2,3
GSTP1_HUMAN	P09211	5ddl	MBS	54	2,3,4,6
GSTT2_HUMAN	P0CG30	4mpg	SBS	60	2,3
HARS1_HUMAN	P12081	4phc	SBS	158	2,3,4,6,S3,S5
HCDH_HUMAN	Q16836	1f0y	MBS	64	2,3,4,6
HDAC8_HUMAN	Q9BY41	1vkg	MBS	26	2,3
HEMH_HUMAN	P22830	3w1w	MBS	74	2,3,S3,S5
HINT1_HUMAN	P49773	5kmb	MBS	75	2,3,S3,S5
HMCS1_HUMAN	Q01581	2p8u	SBS	129	2,3,4,6,S3,S5
HMGCL_HUMAN	P35914	3mp5	SBS	47	2,3
HPGDS_HUMAN	O60760	3vi7	SBS	54	2,3
I23O1_HUMAN	P14902	4pk5	SBS	18	2,3
IMPA1_HUMAN	P29218	6giu	SBS	70	2,3,4,6,S3,S5
IMPA2_HUMAN	O14732	2czh	SBS	53	2,3,4,6,S3,S5
IRG1_HUMAN	A6NK06	6r6u	SBS	98	2,3
IYD1_HUMAN	Q6PHW0	4ttc	MBS	188	2,3,4,6
JMJD7_HUMAN	P0C870	5nfn	SBS	66	2,3,4,6,S3,S5
KAT1_HUMAN	Q16773	3fvu	MBS	128	2,3,4,6
LCAP_HUMAN	Q9UIQ6	4pj6	SBS	36	2,3
LEG1_HUMAN	P09382	5mwt	SBS	30	2,3
LEG7_HUMAN	P47929	5h9q	SBS	37	2,3
LGUL_HUMAN	Q04760	1qip	MBS	154	2,3,4,6
MTDC_HUMAN	P13995	6kg2	SBS	67	2,3,4,6,S3,S5
MTMR2_HUMAN	Q13614	1m7r	SBS	28	2,3
NAGAB_HUMAN	P17050	4do6	MBS	40	2,3,S3,S5
NAMPT_HUMAN	P43490	5lx5	MBS	186	2,3,4,6
NAPEP_HUMAN	Q6IQ20	4qn9	MBS	28	2,3
NGB_HUMAN	Q9NPG2	4mpm	MBS	23	2,3
NMRL1_HUMAN	Q9HBL8	2exx	MBS	43	2,3,S3,S5
NQO1_HUMAN	P15559	1d4a	MBS	115	2,3,4,6
NQO2_HUMAN	P16083	1qr2	MBS	86	2,3,4,6
NUD15_HUMAN	Q9NV35	6t5j	SBS	68	2,3,4,6,S3,S5
NUDT5_HUMAN	Q9UKK9	2dsc	MBS	134	2,3,4,6
PA2GA_HUMAN	P14555	1j1a	MBS	20	2,3
PANK3_HUMAN	Q9H999	3mk6	MBS	81	2,3,4,6
PDK2_HUMAN	Q15119	6lio	SBS	47	2,3,4,6,S3,S5
PDK4_HUMAN	Q16654	2e0a	SBS	40	2,3,4,6,S3,S5
PEPD_HUMAN	P12955	6h2q	SBS	119	2,3,4,S3
PGAM1_HUMAN	P18669	1yfk	MBS	41	2,3,S3,S5
PMGE_HUMAN	P07738	2h4z	SBS	32	2,3
PNMT_HUMAN	P11086	6ws1	SBS	20	2,3
QORX_HUMAN	Q53FA7	2oby	SBS	50	2,3,4,6,S3,S5
RAB5B_HUMAN	P61020	2hei	SBS	32	2,3
RASN_HUMAN	P01111	6zio	SBS	24	2,3
RB27B_HUMAN	O00194	2f7s	SBS	110	2,3,4,6,S3,S5
RBSK_HUMAN	Q9H477	5c3z	SBS	56	2,3,4,6,S3,S5
RPE_HUMAN	Q96AT9	3ovq	SBS	48	2,3,4,6,S3,S5
SAR1A_HUMAN	Q9NR31	2gao	SBS	18	2,3
SAT1_HUMAN	P21673	2b4b	MBS	132	2,3,S3,S5
SAT2_HUMAN	Q96F10	2bei	SBS	122	2,3
SCLY_HUMAN	Q96I15	3gzd	MBS	87	2,3,4,6
SDSL_HUMAN	Q96GA7	2rkb	SBS	42	2,3,4,6,S3,S5
SERB_HUMAN	P78330	1l8l	SBS	28	2,3
SERC_HUMAN	Q9Y617	3e77	MBS	80	2,3,4,6
SGPL1_HUMAN	O95470	4q6r	MBS	271	2,3,4,6,S3,S5
SIA8C_HUMAN	O43173	5bo9	SBS	37	2,3
SIR6_HUMAN	Q8N6T7	6qcj	SBS	37	2,3
SPEE_HUMAN	P19623	2o0l	SBS	79	2,3,4,6,S3,S5
SPRE_HUMAN	P35270	1z6z	SBS	81	2,3,4,6,S3,S5
SQOR_HUMAN	Q9Y6N5	6oi5	SBS	49	2,3,4,6,S3,S5
ST1B1_HUMAN	O43704	2z5f	SBS	19	2,3
ST1C4_HUMAN	O75897	2gwh	SBS	18	2,3
ST1E1_HUMAN	P49888	1hy3	SBS	13	2,3
SYWM_HUMAN	Q9UGM6	5ekd	SBS	85	2,3,4,6,S3,S5
TGM2_HUMAN	P21980	1kv3	SBS	43	2,3,4,6,S3,S5
THIM_HUMAN	P42765	4c2j	SBS	127	2,3,4,6,S3,S5
TKT_HUMAN	P29401	4kxy	MBS	167	2,3,4,6
TYPH_HUMAN	P19971	2j0f	SBS	53	2,3,4,6,S3,S5
TYSY_HUMAN	P04818	3h9k	MBS	90	2,3,4,6
TYW5_HUMAN	A2RUC4	3al6	SBS	82	2,3
UAP1_HUMAN	Q16222	1jv1	SBS	99	2,3
UPP1_HUMAN	Q16831	3euf	MBS	120	2,3,4,6
UPP2_HUMAN	O95045	3p0e	MBS	119	2,3,4,6
XPP3_HUMAN	Q9NQH7	5x49	MBS	54	2,3,4,6
ZDH20_HUMAN	Q5W0Z9	6bml	SBS	15	2,3

## Sheet: Table S3.
Table S3. ANOVA tables (Type III) for the strength of coupling between ligand binding residues and interface residues (Z distance), using MBS homomers with two MBS ligands.
A) All homomers (nonredundant set)
Response : Z distance
Predictors	Df	Sum Sq	Mean Sq	F value	Pr(>F)
MODEL	4	76.03	19.0074	327.629	< 2.2e-16
Residues in structure	1	6.763	6.763	116.574	< 2.2e-16
Lig. distance from interface	1	14.543	14.5432	250.68	< 2.2e-16
Z of ligand binding residues	1	11.962	11.962	206.188	< 2.2e-16
Binding site type (MBS vs SBS)	1	4.821	4.8208	83.095	< 2.2e-16
RESIDUALS	623	36.143	0.058
CORRECTED TOTAL	627	112.173
B) Human homomers
Response : Z distance
Predictors	Df	Sum Sq	Mean Sq	F value	Pr(>F)
MODEL	4	7.6182	1.90455	34.853	< 2.2e-16
Residues in structure	1	0.552	0.55202	10.102	0.002106
Lig. distance from interface	1	2.0756	2.07557	37.982	2.726e-08
Z of ligand binding residues	1	1.9359	1.93586	35.426	6.696e-08
Binding site type (MBS vs SBS)	1	0.4072	0.40722	7.452	0.00779
RESIDUALS	80	4.3717	0.05465
CORRECTED TOTAL	84	11.9898

## Sheet: Table S4.
Table S4. ANOVA tables (Type III) for the strength of coupling between ligand binding residues and interface residues (Z distance), using MBS homomers with a single MBS ligand.
A) All homomers (nonredundant set)
Response : Z distance
Predictors	Df	Sum Sq	Mean Sq	F value	Pr(>F)
MODEL	4	51.878	12.9696	162.257	< 2.2e-16
Residues in structure	1	2.424	2.4236	30.321	7.087e-08
Lig. distance from interface	1	7.369	7.3688	92.188	< 2.2e-16
Z of ligand binding residues	1	9.152	9.1519	114.495	< 2.2e-16
Binding site type (MBS vs SBS)	1	12.469	12.469	155.995	< 2.2e-16
RESIDUALS	351	28.056	0.0799
CORRECTED TOTAL	355	79.935
B) Human homomers
Response : Z distance
Predictors	Df	Sum Sq	Mean Sq	F value	Pr(>F)
MODEL	4	18.0803	4.5201	48.7655	< 2.2e-16
Residues in structure	1	0.0651	0.0651	0.7018	0.4056
Lig. distance from interface	1	2.3519	2.3519	25.374	4.909e-06
Z of ligand binding residues	1	3.7683	3.7683	40.6549	3.244e-08
Binding site type (MBS vs SBS)	1	2.352	2.352	25.3753	4.906e-06
RESIDUALS	58	5.376	0.0927
CORRECTED TOTAL	62	23.4564

## Sheet: Table S5.
Table S5. ANOVA tables (Type III) for the correlation (R2) between evolutionary couplings and NMA motions, using MBS homomers with two MBS ligands.
A) All homomers (nonredundant set)
Response : R2
Predictors	Df	Sum Sq	Mean Sq	F value	Pr(>F)
MODEL	4	4.3045	1.07613	38.5922	< 2.2e-16
Lig. distance from interface	1	0.1904	0.19038	6.8276	0.009193
Effective number of sequences	1	1.7429	1.74285	62.5025	1.221e-14
Interface residues	1	0.229	0.22902	8.213	0.0043
Binding site type (MBS vs SBS)	1	0.495	0.49505	17.7534	2.886e-05
RESIDUALS	623	17.3721	0.02788
CORRECTED TOTAL	627	21.6766	21.6766
B) Human homomers
Response : R2
Predictors	Df	Sum Sq	Mean Sq	F value	Pr(>F)
MODEL	4	0.6875	0.17187	6.2172	0.0002111
Lig. distance from interface	1	0.002	0.002	0.0722	0.788892
Effective number of sequences	1	0.63722	0.63722	23.0499	7.349e-06
Interface residues	1	0.01547	0.01547	0.5598	0.456577
Binding site type (MBS vs SBS)	1	2e-05	2e-05	0.0007	0.978292
RESIDUALS	79	2.18396	0.02765
CORRECTED TOTAL	83	2.87145	2.87145

## Sheet: Table S6.
Table S6. ANOVA tables (Type III) for the correlation (R2) between evolutionary couplings and NMA motions, using MBS homomers with a single MBS ligand.
A) All homomers (nonredundant set)
Response : R2
Predictors	Df	Sum Sq	Mean Sq	F value	Pr(>F)
MODEL	4	2.6435	0.66087	24.6072	< 2.2e-16
Lig. distance from interface	1	0.9581	0.95814	35.6763	5.715e-09
Effective number of sequences	1	1.0566	1.05661	39.3427	1.046e-09
Interface residues	1	0.146	0.14603	5.4373	0.0202765
Binding site type (MBS vs SBS)	1	0.3772	0.37724	14.0464	0.0002085
RESIDUALS	351	9.4267	0.02686
CORRECTED TOTAL	355	12.0701
B) Human homomers
Response : R2
Predictors	Df	Sum Sq	Mean Sq	F value	Pr(>F)
MODEL	4	0.65324	0.16331	6.4352	0.0002408
Lig. distance from interface	1	0.00377	0.00377	0.1485	0.701383
Effective number of sequences	1	0.63064	0.63064	24.85	6.121e-06
Interface residues	1	0.00068	0.00068	0.0267	0.870707
Binding site type (MBS vs SBS)	1	0.00104	0.00104	0.0412	0.839948
RESIDUALS	57	1.44653	0.02538
CORRECTED TOTAL	61	2.09978

## Sheet: Table S7.
Table S7. ANOVA tables (Type III) for the correlation (R2) between evolutionary couplings and NMA motions, using MBS homomers with two MBS ligands, and excludinng direct contacts.
A) All homomers (nonredundant set)
Response : R2
Predictors	Df	Sum Sq	Mean Sq	F value	Pr(>F)
MODEL	4	1.2267	0.30667	12.8435	4.711e-10
Lig. distance from interface	1	0.0004	0.00043	0.0179	0.893616
Effective number of sequences	1	0.732	0.73197	30.6548	4.545e-08
Interface residues	1	0.1939	0.19388	8.1196	0.004523
Binding site type (MBS vs SBS)	1	0.0047	0.0047	0.1967	0.657591
RESIDUALS	624	14.8998	0.02388
CORRECTED TOTAL	628	16.1265
B) Human homomers
Response : R2
Predictors	Df	Sum Sq	Mean Sq	F value	Pr(>F)
MODEL	4	0.42849	0.107122	4.6311	0.00207
Lig. distance from interface	1	0.01076	0.010764	0.4653	0.497136
Effective number of sequences	1	0.24879	0.248794	10.7558	0.001548
Interface residues	1	0.05235	0.052351	2.2632	0.136465
Binding site type (MBS vs SBS)	1	0.05303	0.053034	2.2928	0.133968
RESIDUALS	79	1.82735	0.023131
CORRECTED TOTAL	83	2.25584

## Sheet: Table S8.
Table S8. ANOVA tables (Type III) for the correlation (R2) between evolutionary couplings and NMA motions, using MBS homomers with a single MBS ligand, and excludinng direct contacts.
A) All homomers (nonredundant set)
Response : R2
Predictors	Df	Sum Sq	Mean Sq	F value	Pr(>F)
MODEL	4	0.9416	0.2354	9.8308	1.502e-07
Lig. distance from interface	1	0.2701	0.27014	11.2816	0.0008685
Effective number of sequences	1	0.5884	0.58837	24.5717	1.115e-06
Interface residues	1	0.1047	0.10471	4.3728	0.0372337
Binding site type (MBS vs SBS)	1	0.0195	0.01952	0.8153	0.367174
RESIDUALS	352	8.4286	0.02395
CORRECTED TOTAL	356	9.3702
B) Human homomers
Response : R2
Predictors	Df	Sum Sq	Mean Sq	F value	Pr(>F)
MODEL	4	0.39859	0.09965	4.6588	0.00253
Lig. distance from interface	1	0.01543	0.01543	0.7214	0.39923
Effective number of sequences	1	0.37947	0.37947	17.7413	9.103e-05
Interface residues	1	0.00401	0.00401	0.1876	0.66656
Binding site type (MBS vs SBS)	1	0.00676	0.00676	0.3163	0.57607
RESIDUALS	57	1.21919	0.02139
CORRECTED TOTAL	61	1.61778

## Sheet: Table S9.
Table S9. List of human proteins used in FVA
Gene	Uniprot ID	Accession	PDB	Binding site	Subunits	Interface residues
10007	GNPI1_HUMAN	P46926	1ne7	MBS	6	219
10135	NAMPT_HUMAN	P43490	5lx5	MBS	2	186
10449	THIM_HUMAN	P42765	4c2j	SBS	2	127
10797	MTDC_HUMAN	P13995	6kg2	SBS	2	67
10901	DHRS4_HUMAN	Q9BTZ2	3o4r	SBS	4	255
11112	3HIDH_HUMAN	P31937	2i9p	SBS	4	259
11164	NUDT5_HUMAN	Q9UKK9	2dsc	MBS	2	134
1119	CHKA_HUMAN	P35790	5w6o	MBS	2	48
112483	SAT2_HUMAN	Q96F10	2bei	SBS	2	122
113675	SDSL_HUMAN	Q96GA7	2rkb	SBS	2	42
118881	CMTD1_HUMAN	Q86VU5	2avd	SBS	2	83
124	ADH1A_HUMAN	P07327	1hso	SBS	2	75
125	ADH1B_HUMAN	P00325	1deh	SBS	2	78
126	ADH1G_HUMAN	P00326	1u3w	MBS	2	79
127	ADH4_HUMAN	P08319	3cos	SBS	2	72
128	ADHX_HUMAN	P11766	3qj5	MBS	2	74
1373	CPSM_HUMAN	P31327	5dou	SBS	2	40
1431	CISY_HUMAN	O75390	5uzp	SBS	2	167
1491	CGL_HUMAN	P32929	5tsu	MBS	4	370
151531	UPP2_HUMAN	O95045	3p0e	MBS	2	119
158	PUR8_HUMAN	P30566	2vd6	MBS	4	590
1581	CP7A1_HUMAN	P22680	3dax	SBS	2	52
1585	C11B2_HUMAN	P19099	4dvq	SBS	6	224
1595	CP51A_HUMAN	Q16850	4uhi	MBS	4	88
1633	DCK_HUMAN	P27707	4kcg	SBS	2	49
1644	DDC_HUMAN	P20711	3rbf	SBS	2	156
1646	AK1C2_HUMAN	P52895	1xjb	SBS	2	39
171425	CLYBL_HUMAN	Q8N0X4	5vxo	MBS	3	179
1716	DGUOK_HUMAN	Q16854	2ocp	SBS	2	50
1719	DYR_HUMAN	P00374	1dhf	SBS	2	22
1728	NQO1_HUMAN	P15559	1d4a	MBS	2	115
1800	DPEP1_HUMAN	P16444	1itu	SBS	2	83
1890	TYPH_HUMAN	P19971	2j0f	SBS	2	53
1892	ECHM_HUMAN	P30084	2hw5	SBS	6	554
2026	ENOG_HUMAN	P09104	5eu9	SBS	2	83
216	AL1A1_HUMAN	P00352	5l2o	SBS	4	413
2168	FABPL_HUMAN	P07148	6mp4	SBS	2	7
217	ALDH2_HUMAN	P05091	1cw3	SBS	4	393
2171	FABP5_HUMAN	Q01469	4azm	MBS	2	141
218	AL3A1_HUMAN	P30838	4l2o	SBS	2	169
220	AL1A3_HUMAN	P47895	5fhz	SBS	4	328
2203	F16P1_HUMAN	P09467	7cvn	MBS	4	304
2203	Q2TU34_HUMAN	Q2TU34	5zwk	SBS	4	324
223	AL9A1_HUMAN	P49189	6vr6	SBS	4	285
2235	HEMH_HUMAN	P22830	3w1w	MBS	2	74
231	ALDR_HUMAN	P15121	1ef3	SBS	2	11
23475	NADC_HUMAN	Q15274	5ayz	SBS	6	483
2539	G6PD_HUMAN	P11413	1qki	SBS	4	240
2571	DCE1_HUMAN	Q99259	2okj	MBS	2	284
2582	GALE_HUMAN	Q14376	1ek6	SBS	2	40
2584	GALK1_HUMAN	P51570	1wuu	SBS	2	25
2588	GALNS_HUMAN	P34059	4fdj	SBS	2	63
2592	GALT_HUMAN	P07902	5in3	MBS	2	142
26	AOC1_HUMAN	P19801	3hii	SBS	2	363
26063	DECR2_HUMAN	Q9NUI1	4fc6	SBS	4	316
2629	GLCM_HUMAN	P04062	5lvx	MBS	4	78
2673	GFPT1_HUMAN	Q06210	6r4g	SBS	2	102
27034	ACAD8_HUMAN	Q9UKU7	1rx0	MBS	4	307
2717	AGAL_HUMAN	P06280	4nxs	SBS	2	41
2720	BGAL_HUMAN	P16278	3wez	SBS	2	42
27306	HPGDS_HUMAN	O60760	3vi7	SBS	2	54
2731	GCSP_HUMAN	P23378	6i35	SBS	2	154
2739	LGUL_HUMAN	Q04760	1qip	MBS	2	154
275	GCST_HUMAN	P48728	1wsv	SBS	2	32
2762	GMDS_HUMAN	O60547	1t2a	MBS	4	204
2766	GMPR1_HUMAN	P36959	2bwg	SBS	4	247
2819	GPDA_HUMAN	P21695	1wpq	SBS	2	79
2821	G6PI_HUMAN	P06744	6xuh	SBS	2	258
2936	GSHR_HUMAN	P00390	2gh5	MBS	2	137
2944	GSTM1_HUMAN	P09488	2f3m	SBS	2	48
2992	GLYG_HUMAN	P46976	3u2u	MBS	2	55
29968	SERC_HUMAN	Q9Y617	3e77	MBS	2	80
3028	HCD2_HUMAN	Q99714	1u7t	SBS	4	298
3029	GLO2_HUMAN	Q16775	1qh5	SBS	2	10
3033	HCDH_HUMAN	Q16836	1f0y	MBS	2	64
30833	NT5C_HUMAN	Q8TCD5	6g2n	SBS	2	46
3098	HXK1_HUMAN	P19367	1qha	SBS	2	63
3099	HXK2_HUMAN	P52789	2nzt	SBS	2	59
3155	HMGCL_HUMAN	P35914	3mp5	SBS	2	47
3157	HMCS1_HUMAN	Q01581	2p8u	SBS	2	129
3251	HPRT_HUMAN	P00492	5hia	SBS	4	207
3290	DHI1_HUMAN	P28845	4hx5	MBS	4	217
3292	DHB1_HUMAN	P14061	1equ	SBS	2	106
353	APT_HUMAN	P07741	1zn7	MBS	2	65
3612	IMPA1_HUMAN	P29218	6giu	SBS	2	70
3613	IMPA2_HUMAN	O14732	2czh	SBS	2	53
3620	I23O1_HUMAN	P14902	4pk5	SBS	2	18
3712	IVD_HUMAN	P26440	1ivh	MBS	4	285
377677	CAH13_HUMAN	Q8N1Q1	5ohh	SBS	2	26
3939	LDHA_HUMAN	P00338	6sbv	MBS	4	331
3945	LDHB_HUMAN	P07195	1t2f	SBS	4	340
4048	LKHA4_HUMAN	P09960	5ni4	SBS	3	26
4129	AOFB_HUMAN	P27338	1s2q	SBS	2	88
4191	MDHM_HUMAN	P40926	4wlo	SBS	4	165
4200	MAOM_HUMAN	P23368	1do8	MBS	4	260
443	ACY2_HUMAN	P45381	2o4h	SBS	2	45
4507	MTAP_HUMAN	Q13126	6dz2	MBS	3	149
4524	MTHR_HUMAN	P42898	6fcx	SBS	2	56
4668	NAGAB_HUMAN	P17050	4do6	MBS	2	40
471	PUR9_HUMAN	P31939	1p4r	MBS	2	256
4830	NDKA_HUMAN	P15531	5ui4	SBS	6	288
4831	NDKB_HUMAN	P22392	1nue	SBS	6	311
4837	NNMT_HUMAN	P40261	6chh	SBS	4	92
501	AL7A1_HUMAN	P49419	4x0t	SBS	4	427
51181	DCXR_HUMAN	Q7Z4W1	1wnt	SBS	4	280
51228	GLTP_HUMAN	Q9NZD2	4gjq	MBS	2	24
51292	GMPR2_HUMAN	Q9P2T1	2a7r	SBS	4	230
5184	PEPD_HUMAN	P12955	6h2q	SBS	2	119
5208	F262_HUMAN	O60825	5htk	SBS	2	63
5223	PGAM1_HUMAN	P18669	1yfk	MBS	2	41
5305	PI42A_HUMAN	P48426	2ybx	SBS	2	60
5313	KPYR_HUMAN	P30613	2vgb	SBS	4	347
5315	KPYM_HUMAN	P14618	5x1w	MBS	4	349
5320	PA2GA_HUMAN	P14555	1j1a	MBS	2	20
5409	PNMT_HUMAN	P11086	6ws1	SBS	2	20
55577	NAGK_HUMAN	Q9UJ70	2ch6	SBS	2	64
55748	CNDP2_HUMAN	Q96KP4	4ruh	MBS	2	151
55825	PECR_HUMAN	Q9BY49	1yxm	SBS	4	333
55856	ACO13_HUMAN	Q9NPJ3	3f5o	MBS	4	160
56898	BDH2_HUMAN	Q9BUT1	2ag5	SBS	4	265
5723	SERB_HUMAN	P78330	1l8l	SBS	2	28
5743	PGH2_HUMAN	P35354	5f19	SBS	2	99
587	BCAT2_HUMAN	O15382	5hne	MBS	2	103
6120	RPE_HUMAN	Q96AT9	3ovq	SBS	2	48
6303	SAT1_HUMAN	P21673	2b4b	MBS	2	132
64080	RBSK_HUMAN	Q9H477	5c3z	SBS	2	56
644	BIEA_HUMAN	P53004	2h63	SBS	2	40
64499	TRYB2_HUMAN	P20231	2za5	MBS	4	123
64802	NMNA1_HUMAN	Q9HAN9	1kqn	SBS	6	198
64841	GNA1_HUMAN	Q96EK6	2o28	MBS	2	128
64850	AT2L1_HUMAN	Q8TBG4	6tor	SBS	2	73
6611	SPSY_HUMAN	P52788	3c6k	SBS	2	105
6675	UAP1_HUMAN	Q16222	1jv1	SBS	2	99
669	PMGE_HUMAN	P07738	2h4z	SBS	2	32
6697	SPRE_HUMAN	P35270	1z6z	SBS	2	81
6713	ERG1_HUMAN	Q14534	6c6n	SBS	2	46
6723	SPEE_HUMAN	P19623	2o0l	SBS	2	79
6783	ST1E1_HUMAN	P49888	1hy3	SBS	2	13
6898	ATTY_HUMAN	P17735	3dyd	SBS	2	100
6999	T23O_HUMAN	P48775	5ti9	MBS	4	412
7086	TKT_HUMAN	P29401	4kxy	MBS	2	167
7177	TRYB2_HUMAN	P20231	2za5	MBS	4	123
7264	FCL_HUMAN	Q13630	4b8w	SBS	2	46
7298	TYSY_HUMAN	P04818	3h9k	MBS	2	90
7358	UGDH_HUMAN	O60701	2q3e	SBS	6	503
7371	UCK2_HUMAN	Q9BZX2	6pwz	SBS	4	117
7378	UPP1_HUMAN	Q16831	3euf	MBS	2	120
7498	XDH_HUMAN	P47989	2e1q	SBS	2	101
760	CAH2_HUMAN	P00918	5lvs	MBS	2	8
79646	PANK3_HUMAN	Q9H999	3mk6	MBS	2	81
80150	ASGL1_HUMAN	Q7L266	4pvr	SBS	2	80
8396	PI42B_HUMAN	P78356	3x04	SBS	2	55
8424	BODG_HUMAN	O75936	4c8r	SBS	2	143
847	CATA_HUMAN	P04040	1dgf	MBS	4	726
8639	AOC3_HUMAN	Q16853	4btw	MBS	2	361
8644	AK1C3_HUMAN	P42330	5hnt	SBS	2	18
8659	AL4A1_HUMAN	P30038	3v9h	SBS	2	171
873	CBR1_HUMAN	P16152	4z3d	SBS	2	25
883	KAT1_HUMAN	Q16773	3fvu	MBS	2	128
8854	AL1A2_HUMAN	O94788	6alj	SBS	4	377
8877	SPHK1_HUMAN	Q9NYA1	3vzd	SBS	6	152
8879	SGPL1_HUMAN	O95470	4q6r	MBS	2	271
8898	MTMR2_HUMAN	Q13614	1m7r	SBS	2	28
89872	AQP10_HUMAN	Q96PS8	6f7h	SBS	4	236
9380	GRHPR_HUMAN	Q9UBQ7	2gcg	SBS	2	126
9453	GGPPS_HUMAN	O95749	2q80	SBS	6	331
